# Supplementary material for: Differential Expression and Alternative Splicing Pattern in Female and Male Groups Pelteobagrus ussuriensis with Different Growth Rate
Source: Animals (Basel). 2026 Jan 30;16(3):439. doi: 10.3390/ani16030439 (PMC12896394; doi:10.3390/ani16030439)
Supplement: Supplementary file 1 [file animals-16-00439-s001.zip]

Archive with 6 entries (5 files):
- animals-4092070-supplementary figures/
- animals-4092070-supplementary figures/Supp Figure S1.tif
- animals-4092070-supplementary figures/Supp Figure S2.tif
- animals-4092070-supplementary figures/Supp Figure S3.tif
- animals-4092070-supplementary figures/Supp Figure S4.tiff
- animals-4092070-supplementary tables.xlsx
