# Supplementary material for: Differential Expression and Alternative Splicing Pattern in Female and Male Groups Pelteobagrus ussuriensis with Different Growth Rate
Source: Animals (Basel). 2026 Jan 30;16(3):439. doi: 10.3390/ani16030439 (PMC12896394; doi:10.3390/ani16030439)
Supplement: Supplementary file 1 [file animals-16-00439-s001.zip › animals-4092070-supplementary tables.xlsx]

## Sheet: Supp Table S1
Sample Name	Body Length (cm)	Body Weight (g)	Sex	Group
S12	19.6	49.84	Male	ML
S13	19.3	50.49	Male	ML
S17	18.3	50.2	Male	ML
S23	9.8	9.28	Male	MS
S39	10.7	9.5	Male	MS
S54	9.8	9.42	Male	MS
S32	10.2	8.06	Female	FS
S36	9.5	8.01	Female	FS
S37	9.4	7.5	Female	FS
S79	17.1	42.8	Female	FL
S88	17	39.72	Female	FL
S89	16.7	37.06	Female	FL

## Sheet: Supp Table S2
Sample	num_seqs	sum_len	avg_len	max_len
Big_L13M	6916104	7481587610	1081.8	401008
Small_L23M	7142203	7558311307	1058.3	33191
Small_L39M	6325283	7259876177	1147.8	51457
Small_L54M	6645467	7614463376	1145.8	21929
Small_L32F	6648322	7546500599	1135.1	45757
Small_L36F	7524825	7954115611	1057	38289
Small_L37F	6689453	7624842012	1139.8	201817
Big_L88F	7754364	7842550548	1011.4	32452
Big_L89F	8153882	7239587022	887.9	21936
Big_L12M	5603219	6024775901	1075.2	99412
Big_L17M	7078179	6627241219	936.3	75548
Big_L79F	6495422	6329539870	974.5	82975
Big_B13M	5045889	8673627651	1718.9	87796
Small_B23M	5061875	7792835997	1539.5	85642
Small_B39M	4405818	7125822011	1617.4	43026
Small_B54M	4744013	7315885694	1542.1	71183
Small_B32F	4823362	7139196517	1480.1	44814
Small_B36F	4728347	7924221400	1675.9	32205
Small_B37F	5257022	7300919891	1388.8	39073
Big_B88F	4340437	6556188150	1510.5	32907
Big_B89F	5368380	7417431215	1381.7	57433
Big_B12M	5636841	6464635866	1146.9	59825
Big_B17M	4689654	5612286926	1196.7	43649
Big_B79F	4147699	6229770639	1502	315900

## Sheet: Supp Table S3
Row.names	baseMean	log2FoldChange	lfcSE	stat	pvalue	padj	Small_L23M	Small_L39M	Small_L54M	Big_L12M	Big_L13M	Big_L17M	-	-	DOWN
MSTRG.30865	47.7994	5.94699	0.836079	7.11296	1.13582e-12	1.15013e-08	0	2.96847	1.6653	84.9482	104.65	92.5644	GTPase IMAP family member 8-like	-	UP
MSTRG.23064	48.4991	-4.2115	0.644715	-6.53235	6.47459e-11	3.27809e-07	108.653	62.3379	104.914	5.57038	3.54746	5.9719	-	-	DOWN
MSTRG.30985	4342.35	3.1124	0.529243	5.88086	4.08151e-09	1.37765e-05	1119.96	905.384	675.279	4350.46	11766	7236.94	-	-	UP
MSTRG.27682	62.1544	-3.28441	0.563609	-5.82747	5.62729e-09	1.42455e-05	137.441	85.0962	115.738	9.74816	7.98179	16.9204	Integrase core domain	-	DOWN
MSTRG.24025	46.3876	6.64421	1.15997	5.72793	1.01665e-08	2.05891e-05	2.78597	0	0	69.6297	41.6827	164.227	Transmembrane protein 135	TMEM135	UP
MSTRG.20582	16.5447	-7.38985	1.3611	-5.42932	5.65705e-08	9.54721e-05	36.2177	40.5691	22.4815	0	0	0	-	-	DOWN
MSTRG.551	450.803	-2.94067	0.556609	-5.28318	1.2696e-07	0.000107133	717.853	911.321	763.539	115.585	45.2301	151.288	Lipoprotein lipase-like	-	DOWN
MSTRG.2065	53.8517	4.43606	0.83461	5.31513	1.06583e-07	0.000107133	3.71463	2.96847	7.49384	26.4593	148.106	134.368	-	-	UP
MSTRG.2069	261.778	5.3559	0.996686	5.37371	7.71349e-08	0.000107133	13.9299	11.8739	11.6571	75.2001	1319.66	138.349	Peptidase C13 family	-	UP
MSTRG.11960	213.663	4.12936	0.78124	5.28565	1.2526e-07	0.000107133	27.8597	19.7898	21.6489	232.563	116.179	863.934	Heat shock 60kD protein 1 (chaperonin)	HSPD1	UP
MSTRG.20432	70.7884	2.80524	0.52528	5.34046	9.27117e-08	0.000107133	15.7872	21.7688	15.8203	80.7705	163.183	127.4	-	-	UP
MSTRG.21496	38.3291	-4.04996	0.759332	-5.33359	9.62909e-08	0.000107133	72.4353	84.1067	60.7834	2.78519	8.86865	0.995316	Vitelline membrane outer layer 1 homolog (chicken)	VMO1	DOWN
MSTRG.11458	116.211	-2.61626	0.50099	-5.22217	1.76834e-07	0.00013774	164.373	193.94	240.636	38.9926	19.511	39.8126	Cytochrome P450_family 27_subfamily A_polypeptide	CYP27A1	DOWN
MSTRG.23771	162.816	3.01373	0.57904	5.20471	1.94305e-07	0.000140538	59.4341	25.7268	22.4815	345.363	192.45	331.44	-	-	UP
MSTRG.25309	34.0497	3.81573	0.754408	5.05791	4.23874e-07	0.000286143	2.78597	4.94745	5.82855	29.2445	103.763	57.7283	Proliferation-associated	PA2G4	UP
MSTRG.29717	47.9689	2.99688	0.595072	5.03617	4.74948e-07	0.000300583	13.0012	10.8844	8.32649	52.9186	125.048	77.6346	-	-	UP
MSTRG.28933	95.5924	-2.12353	0.422977	-5.02042	5.15577e-07	0.000307102	135.584	156.34	174.856	32.0297	39.9089	34.8361	zinc ion binding	-	DOWN
MSTRG.17589	481.756	4.43076	0.886752	4.99661	5.83457e-07	0.000310952	40.861	18.8003	68.2772	582.104	172.939	2007.55	Heat shock protein 90_beta (grp94)_member 1	HSP90B1	UP
MSTRG.23812	381.961	-2.16185	0.432107	-5.00305	5.64289e-07	0.000310952	714.138	568.957	590.348	115.585	112.632	190.105	Poly (ADP-ribose) glycohydrolase_like	-	DOWN
MSTRG.598	232.96	2.71474	0.545825	4.97364	6.57064e-07	0.000332672	89.1512	58.38	37.4692	259.022	413.279	540.457	-	-	UP
MSTRG.28570	28.5335	-3.11241	0.630757	-4.9344	8.03991e-07	0.000387677	36.2177	57.3905	59.9507	5.57038	7.09492	4.97658	Belongs to the TRAFAC class TrmE-Era-EngA-EngB-Septin- like GTPase superfamily. Septin GTPase family	SEPT3	DOWN
MSTRG.30688	1203.85	-2.40375	0.494791	-4.8581	1.18515e-06	0.000545491	1601.01	2116.52	2358.06	325.867	573.802	247.834	Diamine acetyltransferase 1-like	SAT1	DOWN
MSTRG.28419	65.2858	-2.65859	0.548299	-4.84879	1.24217e-06	0.000546879	91.9372	158.319	88.2608	15.3185	23.9454	13.9344	LON peptidase N-terminal domain and RING finger	LONRF2	DOWN
MSTRG.30712	27.7286	3.20789	0.664761	4.82563	1.39559e-06	0.000588823	4.64329	4.94745	6.66119	34.8149	74.4967	40.808	-	-	UP
MSTRG.2391	49.0361	4.79548	0.9972	4.80894	1.51731e-06	0.00061457	3.71463	4.94745	1.6653	26.4593	35.4746	221.955	-	-	UP
MSTRG.16096	90.2278	3.02284	0.632825	4.77674	1.78156e-06	0.000668153	27.8597	14.8424	16.653	101.659	104.65	275.702	Tubulin is the major constituent of microtubules. It binds two moles of GTP_one at an exchangeable site on the beta chain and one at a non-exchangeable site on the alpha chain	-	UP
MSTRG.30737	21.8075	-5.25722	1.09902	-4.78354	1.72231e-06	0.000668153	70.578	30.6742	25.8121	2.78519	0	0.995316	ATP binding	NLRP12	DOWN
MSTRG.24830	816.822	2.90577	0.611661	4.75063	2.02784e-06	0.000733354	205.233	148.424	223.15	1779.74	517.929	2026.46	Catalyzes the oxidative decarboxylation of 6- phosphogluconate to ribulose 5-phosphate and CO(2)_with concomitant reduction of NADP to NADPH	PGD	UP
MSTRG.28333	33.5228	3.0389	0.640908	4.74155	2.12088e-06	0.000740554	8.35792	5.93694	7.49384	51.526	37.2483	90.5737	-	-	UP
MSTRG.26991	71.3927	6.49651	1.38703	4.68375	2.81677e-06	0.000950753	2.78597	1.97898	0	27.8519	385.786	9.95316	N-myc downstream regulated gene	NDRG1	UP
MSTRG.24829	244.71	3.17124	0.693074	4.57563	4.748e-06	0.00155091	58.5055	30.6742	57.4528	268.771	196.884	855.972	-	-	UP
MSTRG.15535	30.2601	2.705	0.598976	4.51604	6.30082e-06	0.00175528	6.50061	12.8634	4.9959	50.1334	52.325	54.7424	Prolyl 4-hydroxylase	P4HA1	UP
MSTRG.18171	229.025	2.59382	0.571629	4.53759	5.69006e-06	0.00175528	79.8646	62.3379	53.2896	197.748	630.561	350.351	Protein disulfide isomerase family A_member 3	PDIA3	UP
MSTRG.21514	73.6034	2.36316	0.52101	4.53572	5.74069e-06	0.00175528	22.2878	24.7373	24.9795	73.8075	128.595	167.213	asparaginyl-tRNA synthetase	NARS	UP
MSTRG.22827	43.0059	5.61395	1.24157	4.52166	6.13554e-06	0.00175528	0	0	4.9959	23.6741	183.581	45.7845	Rho GDP dissociation inhibitor (GDI) alpha	ARHGDIA	UP
MSTRG.23607	130.47	3.25016	0.720294	4.51227	6.41373e-06	0.00175528	21.3591	13.8529	39.1345	83.5556	399.976	224.941	T-cell leukemia_homeobox	TLX3	UP
MSTRG.25514	46.4831	2.86129	0.632966	4.52045	6.17079e-06	0.00175528	13.0012	10.8844	9.99179	36.2074	99.3289	109.485	Essential subunit of the N-oligosaccharyl transferase (OST) complex which catalyzes the transfer of a high mannose oligosaccharide from a lipid-linked oligosaccharide donor to an asparagine residue within an Asn-X-Ser Thr consensus motif in nascent polypeptide chains	DAD1	UP
MSTRG.24091	957.698	2.84667	0.632782	4.49866	6.83825e-06	0.00182221	328.745	213.73	159.036	623.882	1989.24	2431.56	heat shock	HSPA8	UP
MSTRG.2002	188.966	3.85125	0.858952	4.48365	7.33754e-06	0.00190513	6.50061	39.5796	27.4774	129.511	731.664	199.063	Angiopoietin-like 4	ANGPTL4	UP
MSTRG.30864	20.7862	3.23564	0.724703	4.46478	8.01512e-06	0.00202903	7.42927	2.96847	1.6653	34.8149	39.0221	38.8173	AIG1 family	-	UP
MSTRG.25561	734.49	1.71587	0.388277	4.4192	9.90666e-06	0.0024467	338.032	376.006	314.741	919.112	1403.02	1056.03	Protein phosphatase 1K_mitochondrial-like	-	UP
MSTRG.23303	155.24	3.28865	0.746361	4.40625	1.05175e-05	0.00253571	37.1463	22.7583	26.6448	83.5556	562.273	199.063	Belongs to the small GTPase superfamily. Arf family	arf1	UP
MSTRG.13801	138.792	3.33604	0.758946	4.39562	1.10458e-05	0.00260117	26.0024	14.8424	34.1386	114.193	524.137	119.438	initiation factor	MTIF2	UP
MSTRG.19792	187.64	2.31148	0.526579	4.3896	1.13557e-05	0.00261337	76.15	66.2959	46.6284	172.682	417.713	346.37	PPIases accelerate the folding of proteins. It catalyzes the cis-trans isomerization of proline imidic peptide bonds in oligopeptides	PPIB	UP
MSTRG.6018	389.213	1.70743	0.39107	4.36605	1.26512e-05	0.0028468	199.662	161.287	186.513	520.83	529.459	737.529	-	-	UP
MSTRG.24570	18.6386	4.29381	0.985387	4.35749	1.31564e-05	0.00289612	2.78597	0.989491	1.6653	15.3185	69.1755	21.8969	membrane protein proteolysis involved in retrograde protein transport_ER to cytosol	HM13	UP
MSTRG.16838	361.644	2.12359	0.489118	4.34167	1.41407e-05	0.00304656	137.441	134.571	133.224	328.652	807.934	628.044	Tubulin is the major constituent of microtubules. It binds two moles of GTP_one at an exchangeable site on the beta chain and one at a non-exchangeable site on the alpha chain	TUBB4A	UP
MSTRG.26344	47.6146	2.89197	0.669994	4.31642	1.5858e-05	0.00334537	16.7158	8.90542	8.32649	73.8075	42.5695	135.363	Essential subunit of the N-oligosaccharyl transferase (OST) complex which catalyzes the transfer of a high mannose oligosaccharide from a lipid-linked oligosaccharide donor to an asparagine residue within an Asn-X-Ser Thr consensus motif in nascent polypeptide chains	RPN1	UP
MSTRG.7411	96.9839	2.51777	0.586866	4.29019	1.7852e-05	0.00354449	45.5043	28.6952	12.4897	154.578	144.559	196.077	FK506 binding protein 11	FKBP11	UP
MSTRG.22347	102.127	3.86415	0.899088	4.29785	1.7246e-05	0.00354449	6.50061	12.8634	19.9836	27.8519	373.37	172.19	Belongs to the heat shock protein 70 family	HSPA4	UP
MSTRG.28788	93.2762	2.84857	0.663612	4.29253	1.7665e-05	0.00354449	17.6445	19.7898	30.808	66.8445	280.249	144.321	synthase	PUS10	UP
MSTRG.28174	361.799	2.12595	0.496537	4.28155	1.85597e-05	0.00361415	92.8658	188.003	124.065	401.067	730.777	634.016	Belongs to the actin family	ACTB	UP
MSTRG.22926	129.18	-2.12769	0.497438	-4.27729	1.89182e-05	0.00361445	143.942	241.436	244.799	64.0593	47.0039	33.8407	Glycosyl hydrolase family 20_catalytic domain	HEXDCL	DOWN
MSTRG.22591	15.7287	-3.33829	0.783366	-4.26147	2.03086e-05	0.00380824	25.0738	36.6112	24.1468	2.78519	1.77373	3.98126	-	-	DOWN
MSTRG.13802	527.518	2.00404	0.474879	4.22011	2.44182e-05	0.00449562	175.516	166.234	289.762	669.838	1135.19	728.571	-	-	UP
MSTRG.11170	62.2652	4.00925	0.951328	4.21437	2.5048e-05	0.00452922	13.0012	2.96847	5.82855	161.541	15.0767	175.176	homolog subfamily C member	DNAJC3	UP
MSTRG.2645	32.0799	2.9124	0.692749	4.20413	2.62094e-05	0.00465608	11.1439	3.95796	7.49384	33.4223	88.6865	47.7752	-	-	UP
MSTRG.6306	178.567	5.033	1.19887	4.1981	2.69161e-05	0.00469919	5.57195	12.8634	13.3224	87.7334	940.964	10.9485	zinc ion binding	NHLRC1	UP
MSTRG.17664	92.9005	3.36114	0.801681	4.19261	2.75762e-05	0.00473283	18.5732	10.8844	19.9836	37.6	329.027	141.335	adiponectin receptor	ADIPOR2	UP
MSTRG.13580	85.8528	3.09689	0.740979	4.17946	2.92197e-05	0.00485047	26.0024	7.91593	19.9836	50.1334	235.906	175.176	Calumenin b	CALU	UP
MSTRG.20737	31.12	2.68072	0.641194	4.18083	2.90447e-05	0.00485047	9.28658	5.93694	9.99179	32.0297	80.7047	48.7705	Eukaryotic translation initiation factor 4h	EIF4H	UP
MSTRG.27240	2792.5	1.88263	0.45087	4.17556	2.97254e-05	0.00485483	1215.61	1430.8	928.404	3099.91	5887.01	4193.27	-	-	UP
MSTRG.16633	46.4899	3.99235	0.957325	4.17031	3.04179e-05	0.00488908	0	9.89491	6.66119	32.0297	134.804	95.5503	skeletal muscle acetylcholine-gated channel clustering	RER1	UP
MSTRG.1866	398.195	2.0954	0.504767	4.15121	3.3072e-05	0.00515211	193.161	94.9911	164.865	474.875	568.481	892.798	Prothymosin	-	UP
MSTRG.24098	194.578	4.07279	0.980955	4.15186	3.29788e-05	0.00515211	18.5732	5.93694	40.7998	341.186	44.3433	716.627	Hypoxia up-regulated	HYOU1	UP
MSTRG.17418	56.2777	-1.97286	0.476855	-4.13722	3.51535e-05	0.00539339	73.364	108.844	86.5955	26.4593	19.511	22.8923	Striatin interacting protein 2	STRIP2	DOWN
MSTRG.25007	277.008	2.82425	0.683993	4.12905	3.64259e-05	0.0055052	117.94	33.6427	54.1222	206.104	601.295	648.946	Transketolase b	TKTL2	UP
MSTRG.14604	19.6879	5.98821	1.45179	4.12471	3.71209e-05	0.00552774	1.85732	0	0	22.2815	86.0259	7.96253	Zinc finger protein	ZNF395	UP
MSTRG.14075	59.5317	2.38192	0.580887	4.10049	4.12283e-05	0.0060504	22.2878	11.8739	23.3142	58.489	102.876	138.349	Catalyzes the attachment of alanine to tRNA(Ala) in a two-step reaction alanine is first activated by ATP to form Ala- AMP and then transferred to the acceptor end of tRNA(Ala). Also edits incorrectly charged tRNA(Ala) via its editing domain	AARS	UP
MSTRG.8981	541.199	1.97998	0.48414	4.08969	4.31952e-05	0.00624849	318.53	174.15	164.032	845.305	664.262	1080.91	Methyltransferase like 18	METTL18	UP
MSTRG.30376	360.12	-1.94462	0.477132	-4.07564	4.5888e-05	0.00654453	624.058	455.166	635.311	197.748	157.862	90.5737	-	-	DOWN
MSTRG.17590	846.28	3.66322	0.901677	4.06268	4.85134e-05	0.00671066	146.728	125.665	99.0853	2037.37	118.84	2550	Heat shock protein 90_beta (grp94)_member 1	HSP90B1	UP
MSTRG.18733	28.2352	4.59443	1.13048	4.06415	4.82079e-05	0.00671066	0	6.92644	0	45.9556	31.9271	84.6018	Component of the MICOS complex_a large protein complex of the mitochondrial inner membrane that plays crucial roles in the maintenance of crista junctions_inner membrane architecture_and formation of contact sites to the outer membrane	IMMT	UP
MSTRG.28026	105.949	5.30513	1.30663	4.06015	4.90409e-05	0.00671066	2.78597	1.97898	10.8244	8.35556	580.897	30.8548	CCAAT enhancer binding protein (C EBP)_gamma	CEBPG	UP
MSTRG.2070	1753.82	2.35567	0.581893	4.04828	5.15953e-05	0.0068744	466.186	814.351	439.639	2247.65	4875.98	1679.1	Peptidase C13 family	-	UP
MSTRG.17508	118.321	2.34373	0.578762	4.04956	5.13146e-05	0.0068744	46.4329	35.6217	34.9713	112.8	330.801	149.297	Microsomal glutathione S-transferase	MGST1	UP
MSTRG.18743	51.9509	3.94056	0.974634	4.04312	5.27441e-05	0.0069362	8.35792	10.8844	0	66.8445	51.4382	174.18	Calnexin	CANX	UP
MSTRG.1625	33.9161	3.19284	0.790861	4.03717	5.41007e-05	0.0070194	10.2152	4.94745	4.9959	26.4593	117.066	39.8126	NADH dehydrogenase (ubiquinone) flavoprotein 2	NDUFV2	UP
MSTRG.29167	1220.01	4.3043	1.06692	4.03431	5.47632e-05	0.0070194	139.299	111.812	101.583	194.963	6305.61	466.803	ribosomal protein L21	RPL21	UP
MSTRG.2078	66.8128	3.05987	0.759414	4.02925	5.59555e-05	0.00708257	14.8585	8.90542	19.1509	33.4223	211.074	113.466	Growth hormone inducible transmembrane protein	GHITM	UP
MSTRG.6970	97.5148	2.71817	0.679948	3.99762	6.39826e-05	0.00799861	32.503	7.91593	36.6366	97.4816	199.545	211.007	Protein transport protein Sec61 subunit	sec61a1	UP
MSTRG.1743	101.139	3.98174	0.998416	3.98806	6.66158e-05	0.00822624	20.4305	15.8319	0	197.748	101.103	271.721	-	-	UP
MSTRG.23476	535.03	-2.12462	0.533686	-3.98103	6.86178e-05	0.00837137	448.542	1139.89	1022.49	254.845	195.11	149.297	Hydroxy-delta-5-steroid dehydrogenase_3 beta- and steroid delta-isomerase	HSD3B7	DOWN
MSTRG.3224	23.7151	2.59656	0.65652	3.95504	7.65232e-05	0.00915588	8.35792	6.92644	4.9959	32.0297	29.2666	60.7143	Mannosyl-oligosaccharide glucosidase	MOGS	UP
MSTRG.8924	28.1436	-2.54853	0.644546	-3.954	7.68566e-05	0.00915588	40.861	71.2433	32.4733	5.57038	9.75552	8.95784	Exocyst complex component 3-like	EXOC3L4	DOWN
MSTRG.21606	55.5324	4.29879	1.09527	3.92485	8.67829e-05	0.0102182	0	6.92644	9.15914	22.2815	226.151	68.6768	Proteasome (prosome_macropain) subunit_beta type_7	PSMB7	UP
MSTRG.3506	100.872	3.11373	0.794469	3.91925	8.88242e-05	0.0103383	25.0738	16.8213	20.8162	52.9186	98.442	391.159	LIM and calponin homology	LIMCH1	UP
MSTRG.9649	77.8544	2.15902	0.552007	3.91121	9.18334e-05	0.0105671	38.075	25.7268	21.6489	137.867	73.6098	170.199	Catalyzes the reversible phosphorylation of S-methyl-5'- thioadenosine (MTA) to adenine and 5-methylthioribose-1-phosphate. Involved in the breakdown of MTA_a major by-product of polyamine biosynthesis. Responsible for the first step in the methionine salvage pathway after MTA has been generated from S- adenosylmethionine. Has broad substrate specificity with 6- aminopurine nucleosides as preferr…	MTAP	UP
MSTRG.29125	61.1434	2.94045	0.753661	3.90156	9.55743e-05	0.010874	18.5732	7.91593	15.8203	40.3852	207.526	76.6393	Translation initiation factor 1A / IF-1	EIF1AX	UP
MSTRG.17797	1963.13	4.18472	1.07379	3.89716	9.73275e-05	0.0109504	248.88	181.077	184.015	300.8	10140.4	723.595	-	-	UP
MSTRG.26891	290.893	3.36662	0.865773	3.88857	0.000100836	0.0112205	60.3628	57.3905	36.6366	116.978	1254.03	219.965	Ribosomal protein L30	RPL30	UP
MSTRG.16687	41.2753	-2.26155	0.582714	-3.88107	0.000103998	0.0113235	64.0774	92.0226	48.2937	20.8889	12.4161	9.95316	carnitine	CRAT	DOWN
MSTRG.16858	32.5904	2.87022	0.739387	3.88188	0.000103651	0.0113235	13.9299	2.96847	6.66119	33.4223	87.7997	50.7611	Polymerase (RNA) III (DNA directed) polypeptide D	POLR3D	UP
MSTRG.17359	109.834	4.21582	1.09009	3.86742	0.000109994	0.0117242	16.7158	6.92644	9.99179	206.104	6.20806	413.056	Cysteine-rich with EGF-like	CRELD2	UP
MSTRG.21313	24.3038	-2.36176	0.610341	-3.86957	0.000109026	0.0117242	36.2177	33.6427	52.4569	5.57038	7.98179	9.95316	GTPase IMAP family member	GIMAP7	DOWN
MSTRG.20728	72.4944	2.57221	0.666319	3.86033	0.000113235	0.0119439	29.7171	13.8529	19.1509	52.9186	204.866	114.461	Signal peptidase complex subunit	SPCS2	UP
MSTRG.26747	46.8146	-3.5104	0.909997	-3.8576	0.000114505	0.0119534	17.6445	154.361	85.7629	13.9259	6.20806	2.98595	Class I Histocompatibility antigen_domains alpha 1 and 2	-	DOWN
MSTRG.27052	63.9709	2.63164	0.683164	3.85214	0.000117091	0.0120986	20.4305	19.7898	13.3224	47.3482	201.318	81.6159	Tubulointerstitial nephritis antigen-like	TINAGL1	UP
MSTRG.18140	19.522	4.40273	1.14385	3.84905	0.000118578	0.0121285	1.85732	0	3.3306	22.2815	80.7047	8.95784	-	-	UP
MSTRG.12315	130.439	3.00713	0.784392	3.83371	0.000126224	0.0122905	34.3604	19.7898	32.4733	57.0964	472.699	166.218	Transmembrane emp24-like trafficking protein 10 (yeast)	TMED10	UP
MSTRG.20087	955.684	3.81805	0.996424	3.83175	0.000127235	0.0122905	165.301	96.9701	117.404	240.919	4683.53	429.976	ribosomal small subunit assembly	RPS17	UP
MSTRG.21893	253.774	-2.39533	0.625194	-3.83134	0.000127445	0.0122905	286.027	742.118	251.46	66.8445	56.7594	119.438	-	-	DOWN
MSTRG.25199	1242.6	4.26331	1.11103	3.83724	0.000124424	0.0122905	154.157	110.823	104.081	150.4	6513.14	423.009	-	-	UP
MSTRG.27369	143.085	2.04267	0.532588	3.83536	0.000125379	0.0122905	51.0762	34.6322	81.5996	274.341	156.088	260.773	-	-	UP
MSTRG.29659	115.36	1.93237	0.503623	3.83695	0.000124574	0.0122905	61.2914	37.6006	44.9631	114.193	202.205	231.909	Ubiquilin	UBQLN4	UP
MSTRG.19469	224.253	1.59902	0.418883	3.81734	0.000134899	0.0128866	126.298	129.623	78.269	318.904	328.14	364.286	Belongs to the LDH MDH superfamily	LDHA	UP
MSTRG.30542	31.1417	2.03505	0.533887	3.81176	0.000137979	0.0130578	14.8585	11.8739	9.99179	45.9556	43.4564	60.7143	DnaJ (Hsp40) homolog_subfamily C _member 25	DNAJC25	UP
MSTRG.16640	146.007	2.84489	0.749093	3.79779	0.000145995	0.0135628	53.8622	20.7793	32.4733	84.9482	494.871	189.11	Tyrosine 3-monooxygenase tryptophan 5-monooxygenase activation protein_beta	YWHAB	UP
MSTRG.29715	788.188	1.90472	0.501469	3.79828	0.000145706	0.0135628	454.114	251.331	291.427	1130.79	1760.43	841.042	PRY	NLRP12	UP
MSTRG.29642	16.4782	4.69755	1.23932	3.79042	0.000150393	0.0138443	3.71463	0	0	9.74816	58.5331	26.8735	Belongs to the TRAFAC class TrmE-Era-EngA-EngB-Septin- like GTPase superfamily. Septin GTPase family	SEPT7	UP
MSTRG.6632	101.934	-1.51153	0.3995	-3.78354	0.00015461	0.0139784	160.658	135.56	156.538	54.3112	56.7594	47.7752	FGGY carbohydrate kinase	FGGY	DOWN
MSTRG.22842	1617.93	-1.77399	0.468623	-3.78553	0.000153384	0.0139784	2513.88	2629.08	2367.22	1105.72	563.159	528.513	Exportin 6	XPO6	DOWN
MSTRG.2307	221.722	-2.0395	0.54052	-3.77321	0.000161158	0.0144415	181.088	478.914	409.663	108.622	83.3653	68.6768	Zinc finger protein 36_C3H type-like 2	ZFP36L2	DOWN
MSTRG.27190	42.0008	2.62154	0.695979	3.76669	0.000165424	0.0146937	16.7158	6.92644	11.6571	30.6371	114.406	71.6627	Proteasome (prosome_macropain) subunit_beta type_2	PSMB2	UP
MSTRG.73	216.735	2.01225	0.536237	3.75253	0.000175057	0.0147918	83.5792	84.1067	90.7588	196.356	288.231	557.377	Ubiquitin specific peptidase 10	USP10	UP
MSTRG.20254	42.5	2.13684	0.569054	3.75507	0.000173294	0.0147918	15.7872	13.8529	17.4856	72.4149	39.9089	95.5503	beta subunit	FARSB	UP
MSTRG.21258	38.7348	2.60862	0.695226	3.75219	0.000175293	0.0147918	11.1439	2.96847	18.3183	84.9482	52.325	62.7049	homolog subfamily C member	DNAJC21	UP
MSTRG.23527	508.917	4.36316	1.16074	3.75895	0.000170625	0.0147918	78.936	21.7688	40.7998	40.3852	2619.8	251.815	-	-	UP
MSTRG.26652	27.7438	2.65417	0.706528	3.75664	0.000172209	0.0147918	13.0012	4.94745	4.9959	26.4593	68.2886	48.7705	Family with sequence similarity 210_member A	FAM210A	UP
MSTRG.30438	176.964	2.37976	0.633846	3.75448	0.000173701	0.0147918	49.2189	60.3589	61.616	162.934	170.278	557.377	Stress-induced-phosphoprotein 1 (Hsp70 Hsp90-organizing protein)	STIP1	UP
MSTRG.29300	63.9876	3.55372	0.949608	3.7423	0.000182342	0.0152594	13.9299	1.97898	14.155	19.4963	203.979	130.386	Chaperonin containing TCP1_subunit 5 (epsilon)	CCT5	UP
MSTRG.10963	59.0407	-1.69169	0.452517	-3.73841	0.00018519	0.0153708	102.152	94.9911	73.2731	29.2445	25.7191	28.8642	protein-L-isoaspartate (D-aspartate) O-methyltransferase domain containing 1	PCMTD1	DOWN
MSTRG.428	254.595	2.12013	0.568502	3.72933	0.000191987	0.0158053	131.869	84.1067	69.9425	242.311	658.941	340.398	Fumarylacetoacetate hydrolase (fumarylacetoacetase)	FAH	UP
MSTRG.22246	97.1636	2.26994	0.611241	3.71366	0.000204281	0.0166819	41.7896	21.7688	36.6366	86.3408	266.06	130.386	Phosphoglycerate kinase 1	PGK1	UP
MSTRG.1215	66.3592	2.36247	0.637971	3.70311	0.000212974	0.0172526	33.4317	8.90542	22.4815	72.4149	153.428	107.494	Mitochondrial GTPase that catalyzes the GTP-dependent ribosomal translocation step during translation elongation. During this step_the ribosome changes from the pre-translocational (PRE) to the post-translocational (POST) state as the newly formed A- site-bound peptidyl-tRNA and P-site-bound deacylated tRNA move to the P and E sites_respectively. Catalyzes the coordinated movement of the two tRNA…	GFM1	UP
MSTRG.15483	108.607	4.7383	1.28095	3.69906	0.000216397	0.0172538	9.28658	0	14.155	22.2815	547.196	58.7236	UDP-glucose pyrophosphorylase 2b	UGP2	UP
MSTRG.26281	1027.69	-1.85166	0.500547	-3.69927	0.000216221	0.0172538	1331.7	1843.42	1653.64	401.067	669.583	266.745	This enzyme scavenges exogenous and endogenous cytidine and 2'-deoxycytidine for UMP synthesis	CDA	DOWN
MSTRG.3385	22.3593	2.37008	0.643819	3.68129	0.000232057	0.0183308	10.2152	3.95796	7.49384	40.3852	45.2301	26.8735	-	-	UP
MSTRG.10514	29.9467	3.63357	0.987469	3.67968	0.000233525	0.0183308	8.35792	0	4.9959	25.0667	106.424	34.8361	Glutamate-rich WD	GRWD1	UP
MSTRG.14057	1025.17	3.67497	1.0023	3.66653	0.000245866	0.0191511	159.729	166.234	120.734	201.926	4970.88	531.499	ribosomal protein	RPL4	UP
MSTRG.29238	997.977	1.63558	0.447099	3.65819	0.000254001	0.0196337	522.835	398.765	536.226	1367.53	1079.31	2083.2	SecE/Sec61-gamma subunits of protein translocation complex	SEC61G	UP
MSTRG.41	33.9936	3.0053	0.823715	3.64847	0.000263812	0.0200854	13.0012	2.96847	6.66119	18.1037	89.5734	73.6534	lysyl-tRNA synthetase	KARS	UP
MSTRG.11295	126.094	4.59891	1.26033	3.64897	0.000263293	0.0200854	4.64329	12.8634	12.4897	37.6	681.999	6.96721	glycerol	GK	UP
MSTRG.630	291.51	-4.92945	1.35303	-3.64328	0.000269186	0.0203416	1560.15	5.93694	127.395	15.3185	4.43433	35.8314	Vitellogenin	-	DOWN
MSTRG.18139	60.7842	2.47763	0.681471	3.63571	0.000277219	0.0206406	6.50061	18.8003	29.9754	150.4	91.3471	67.6815	Belongs to the phosphoglycerate mutase family. BPG- dependent PGAM subfamily	BPGM	UP
MSTRG.24024	177.534	3.08304	0.847831	3.63638	0.000276497	0.0206406	45.5043	27.7057	39.1345	456.771	37.2483	458.841	Transmembrane protein 135	TMEM135	UP
MSTRG.9990	228.66	-2.2767	0.626952	-3.63139	0.000281902	0.0208361	420.682	364.133	353.043	55.7038	144.559	33.8407	N-acetylglucosamine-1-phosphodiester alpha-N-acetylglucosaminidase	NAGPA	DOWN
MSTRG.21512	62.1343	2.98201	0.821642	3.62933	0.000284161	0.0208508	20.4305	9.89491	11.6571	25.0667	218.169	87.5878	Thioredoxin-like	TXNL1	UP
MSTRG.1686	22.9423	-2.50383	0.691146	-3.62273	0.000291514	0.0209464	29.7171	60.3589	26.6448	9.74816	6.20806	4.97658	Poliovirus receptor-related	PVRL4	DOWN
MSTRG.4066	72.7353	2.37879	0.65883	3.61063	0.000305453	0.0209464	39.0036	14.8424	16.653	61.2741	121.501	183.138	Plays a complex role in regulating the basal catalytic activity of the alpha subunit	CSNK2B	UP
MSTRG.4798	317.982	3.2843	0.910118	3.60865	0.000307798	0.0209464	50.1475	30.6742	96.5873	955.32	58.5331	716.627	Protein disulfide isomerase-related protein (provisional)	PDIA6	UP
MSTRG.5441	38.451	2.60942	0.719914	3.62463	0.000289378	0.0209464	15.7872	5.93694	10.8244	25.0667	98.442	74.6487	intra-Golgi vesicle-mediated transport	COPB2	UP
MSTRG.9149	100.765	-1.74235	0.481657	-3.61742	0.000297556	0.0209464	182.946	127.644	154.04	65.4519	33.7009	40.808	protein tyrosine/serine/threonine phosphatase activity	DUPD1	DOWN
MSTRG.12022	60.1392	-2.23491	0.619057	-3.61018	0.000305982	0.0209464	63.1488	170.192	64.114	25.0667	20.3979	17.9157	PRY	-	DOWN
MSTRG.17398	22.873	3.96722	1.098	3.61311	0.000302543	0.0209464	5.57195	0.989491	1.6653	59.8815	4.43433	64.6955	Cytoskeleton-associated protein 4	CKAP4	UP
MSTRG.17712	377.015	2.04122	0.564494	3.61602	0.000299171	0.0209464	221.021	135.56	85.7629	465.126	455.849	898.77	Branched chain aminotransferase 1_cytosolic	BCAT1	UP
MSTRG.22296	69.9771	2.20175	0.610191	3.60829	0.000308218	0.0209464	17.6445	36.6112	20.8162	111.408	61.1937	172.19	Belongs to the class-I aminoacyl-tRNA synthetase family	RARS	UP
MSTRG.22873	53.1966	2.74732	0.760759	3.61129	0.000304675	0.0209464	17.6445	6.92644	16.653	110.015	26.606	141.335	phenylalanyl-tRNA synthetase_alpha subunit	FARSA	UP
MSTRG.23114	135.098	-1.84131	0.509821	-3.61167	0.000304228	0.0209464	129.084	250.341	253.958	66.8445	41.6827	68.6768	BAI1-associated protein 2-like	baiap2l1	DOWN
MSTRG.14622	68.0493	-2.35027	0.65361	-3.59582	0.000323372	0.0218298	49.2189	163.266	129.061	20.8889	31.9271	13.9344	-	-	DOWN
MSTRG.9185	70.6486	-1.59037	0.44298	-3.59016	0.000330469	0.0221611	114.225	108.844	94.922	37.6	27.4928	40.808	RAB4A_member RAS oncogene family	RAB4A	DOWN
MSTRG.6885	95.8766	2.45337	0.684748	3.58288	0.000339832	0.022639	43.6469	16.8213	28.3101	125.333	74.4967	286.651	eukaryotic translation initiation factor	EIF4B	UP
MSTRG.7155	38.2095	-3.25074	0.909583	-3.57388	0.000351733	0.0232787	20.4305	131.602	54.9549	12.5333	1.77373	7.96253	Dermatopontin	DPT	DOWN
MSTRG.24590	43.2936	2.27905	0.638062	3.57183	0.000354501	0.0233096	16.7158	10.8844	16.653	75.2001	32.814	107.494	FAR-17a/AIG1-like protein	ADTRP	UP
MSTRG.22914	1421.13	3.77292	1.05689	3.56984	0.000357194	0.0233351	195.018	241.436	144.881	245.097	7157.89	542.447	ribosomal protein S2	RPS2	UP
MSTRG.28420	136.132	-1.5341	0.430252	-3.56558	0.000363055	0.023566	166.23	224.614	215.656	87.7334	55.8725	66.6862	LON peptidase N-terminal domain and RING finger	LONRF2	DOWN
MSTRG.18811	160.664	2.74317	0.771033	3.55778	0.000374001	0.0240905	42.7183	32.6532	49.959	76.5927	588.878	173.185	GTP-binding protein involved in nucleocytoplasmic transport. Required for the import of protein into the nucleus and also for RNA export. Involved in chromatin condensation and control of cell cycle	RAN	UP
MSTRG.25691	157.997	2.30368	0.647747	3.55645	0.000375894	0.0240905	50.1475	60.3589	49.1263	304.978	84.2522	399.122	Translocon-associated protein (TRAP)_alpha subunit	-	UP
MSTRG.4015	103.278	1.38314	0.38973	3.54898	0.000386723	0.0243227	64.0774	54.422	53.2896	144.83	150.767	152.283	S100 calcium binding protein	s100a14	UP
MSTRG.17393	22.3251	-2.16643	0.609931	-3.55194	0.000382409	0.0243227	27.8597	36.6112	44.9631	8.35556	6.20806	9.95316	Tubulin tyrosine ligase-like family_member 1	TTLL1	DOWN
MSTRG.21153	17.8437	-2.7655	0.779004	-3.55004	0.00038517	0.0243227	17.6445	46.5061	29.1427	5.57038	6.20806	1.99063	Cytochrome P450_family 7_subfamily A_polypeptide 1a	CYP7A1	DOWN
MSTRG.14803	67.7437	-1.78487	0.503439	-3.54536	0.000392081	0.0245075	94.7231	100.928	119.901	23.6741	44.3433	22.8923	Iron zinc purple acid phosphatase-like protein	ACP7	DOWN
MSTRG.29325	63.8514	5.08339	1.43607	3.53978	0.000400458	0.0248775	0	0	10.8244	91.9112	10.6424	269.731	Belongs to the protein disulfide isomerase family	PDIA4	UP
MSTRG.7013	49.7874	-1.73867	0.491964	-3.53415	0.000409096	0.0249548	80.7933	69.2644	79.1017	32.0297	18.6242	18.911	Leucine-rich repeats_typical (most populated) subfamily	LRRC15	DOWN
MSTRG.19295	347.069	2.25792	0.638616	3.53564	0.000406785	0.0249548	170.873	70.2538	119.069	259.022	951.606	511.592	-	-	UP
MSTRG.24360	77.8317	-3.25598	0.921177	-3.53459	0.000408403	0.0249548	221.949	78.1698	122.399	16.7111	0.886865	26.8735	Zinc finger MYM-type protein	-	DOWN
MSTRG.3804	33.4477	2.06947	0.586461	3.52874	0.000417536	0.0253172	14.8585	14.8424	9.15914	38.9926	78.0441	44.7892	-	-	UP
MSTRG.5598	236.092	2.40092	0.680751	3.52687	0.000420505	0.0253454	108.653	44.5271	72.4405	142.045	660.715	388.173	Belongs to the profilin family	PFN2	UP
MSTRG.26992	127.393	3.19105	0.905789	3.52295	0.00042677	0.0255708	3.71463	31.6637	39.9672	338.4	290.892	59.719	N-myc downstream regulated gene	NDRG1	UP
MSTRG.5924	60.4682	-1.53462	0.436619	-3.51479	0.000440099	0.0262143	97.5091	86.0857	85.7629	36.2074	28.3797	28.8642	Cytochrome P450	-	DOWN
MSTRG.16004	117.279	-1.64192	0.467582	-3.51152	0.000445552	0.0263839	198.733	157.329	176.522	69.6297	65.628	35.8314	Tumor necrosis factor receptor superfamily member	-	DOWN
MSTRG.5530	17.0305	3.24115	0.92414	3.50721	0.000452835	0.0265053	1.85732	1.97898	5.82855	19.4963	13.303	59.719	-	-	UP
MSTRG.25765	82.4061	1.68902	0.481483	3.50794	0.000451582	0.0265053	28.7884	34.6322	53.2896	153.185	109.084	115.457	Component of the ribosome assembly machinery. Nuclear paralog of the ribosomal protein P0_it binds pre-60S subunits at an early stage of assembly in the nucleolus_and is replaced by P0 in cytoplasmic pre-60S subunits and mature 80S ribosomes	MRTO4	UP
MSTRG.7941	44.1502	1.85549	0.529669	3.50312	0.000459849	0.0267611	18.5732	19.7898	19.1509	54.3112	99.3289	53.7471	Adaptor-related protein complex 1_mu 2 subunit	AP1M2	UP
MSTRG.23468	28.5882	-1.889	0.540993	-3.49173	0.000479904	0.0277686	40.861	54.422	39.9672	11.1408	14.1898	10.9485	Transcription elongation factor B (SIII)_polypeptide 2 (18kD_elongin B)	-	DOWN
MSTRG.11804	38.302	2.43228	0.698724	3.48103	0.000499484	0.0287374	16.7158	11.8739	7.49384	50.1334	111.745	31.8501	Sterol 26-hydroxylase_mitochondrial-like	CYP27A1	UP
MSTRG.11732	560.727	3.54651	1.02061	3.4749	0.000511039	0.0289261	191.304	35.6217	38.3019	1517.93	84.2522	1496.96	Amine oxidase flavin-containing	MAOB	UP
MSTRG.21200	18.0578	-2.35529	0.677832	-3.47475	0.000511335	0.0289261	33.4317	31.6637	24.9795	9.74816	3.54746	4.97658	-	-	DOWN
MSTRG.25867	45.8697	1.92626	0.554029	3.47683	0.000507381	0.0289261	18.5732	12.8634	25.8121	52.9186	66.5149	98.5363	Ribophorin II	RPN2	UP
MSTRG.20498	16.5946	-2.33938	0.675214	-3.46466	0.000530911	0.0298667	31.5744	27.7057	24.1468	4.17778	7.98179	3.98126	Layilin a	LAYN	DOWN
MSTRG.3004	36.8529	2.21929	0.64115	3.46143	0.000537323	0.0299671	17.6445	8.90542	12.4897	55.7038	32.814	93.5597	HEAT repeat containing 1	HEATR1	UP
MSTRG.23645	66.8704	2.1032	0.607725	3.46078	0.000538615	0.0299671	23.2165	21.7688	30.808	55.7038	89.5734	180.152	STT3A_subunit of the oligosaccharyltransferase complex (catalytic)	STT3A	UP
MSTRG.16194	38.1119	2.63635	0.762898	3.45571	0.000548847	0.0303695	14.8585	6.92644	9.99179	25.0667	125.048	46.7798	-	-	UP
MSTRG.11544	33.2348	-1.96484	0.569387	-3.4508	0.000558925	0.0307591	36.2177	51.4535	70.7752	16.7111	13.303	10.9485	Growth factor receptor-bound protein 14	GRB14	DOWN
MSTRG.15438	130.369	-1.68438	0.488948	-3.44491	0.000571259	0.0312679	135.584	222.635	238.97	43.1704	77.1573	64.6955	Connector enhancer of kinase suppressor of ras	CNKSR1	DOWN
MSTRG.22531	188.668	1.53533	0.445888	3.44332	0.000574628	0.0312832	115.154	74.2118	100.751	320.297	203.092	318.501	Fas associated factor family member 2	FAF2	UP
MSTRG.23399	1227.14	2.50208	0.727238	3.44053	0.000580582	0.0314384	459.686	335.437	309.746	675.408	4331.45	1251.11	-	-	UP
MSTRG.10680	42.5031	1.78921	0.520891	3.4349	0.000592779	0.0317592	23.2165	15.8319	18.3183	50.1334	87.7997	59.719	Keratinocyte-associated protein	KRTCAP2	UP
MSTRG.12626	43.0529	-2.17497	0.633197	-3.4349	0.000592779	0.0317592	52.0049	97.9596	61.616	16.7111	23.0585	6.96721	aarF domain containing kinase 3	ADCK3	DOWN
MSTRG.1869	139.348	1.70509	0.497422	3.42785	0.00060839	0.0320862	84.5079	49.4745	62.4487	136.474	272.268	230.913	Prohibitin	PHB2	UP
MSTRG.12254	38.4925	3.8916	1.13442	3.43047	0.000602542	0.0320862	6.50061	3.95796	4.16325	6.96297	192.45	16.9204	-	-	UP
MSTRG.27515	1217.66	-1.70633	0.497769	-3.42795	0.000608162	0.0320862	1224.9	1731.61	2635.34	706.045	611.937	396.136	Immunoglobulin V-set domain	-	DOWN
MSTRG.7157	865.835	3.29194	0.961093	3.4252	0.000614342	0.0322322	182.946	154.361	144.048	213.067	4030.8	469.789	Family with sequence similarity 69 member A	FAM69A	UP
MSTRG.3182	1303.74	2.82915	0.826974	3.42109	0.00062371	0.0323145	351.962	343.353	269.778	548.682	5320.3	988.349	ribosomal protein S6	RPS6	UP
MSTRG.6043	77.8462	2.90031	0.847765	3.42112	0.000623627	0.0323145	24.1451	17.8108	13.3224	84.9482	297.987	28.8642	Belongs to the perilipin family	PLIN2	UP
MSTRG.11961	18.5265	3.60735	1.05468	3.42032	0.000625483	0.0323145	0.928658	5.93694	1.6653	27.8519	7.09492	67.6815	-	-	UP
MSTRG.10532	30.9631	-3.07308	0.899536	-3.41629	0.0006348	0.0325314	26.0024	82.1277	58.2855	4.17778	14.1898	0.995316	Zgc 101640	-	DOWN
MSTRG.12603	35.2319	2.33117	0.68316	3.41233	0.0006441	0.0325314	16.7158	4.94745	13.3224	40.3852	43.4564	92.5644	Carbamoyl-phosphate synthetase 2_aspartate transcarbamylase_and dihydroorotase	CAD	UP
MSTRG.13439	122.066	4.24665	1.2447	3.41178	0.000645413	0.0325314	13.0012	12.8634	10.8244	4.17778	644.751	46.7798	Proline dehydrogenase	PRODH	UP
MSTRG.15858	62.0703	1.97966	0.580059	3.41287	0.000642826	0.0325314	19.5018	18.8003	36.6366	149.008	71.8361	76.6393	TSR2_20S rRNA accumulation_homolog (S. cerevisiae)	TSR2	UP
MSTRG.20942	47.8267	2.36555	0.693377	3.41164	0.000645745	0.0325314	17.6445	9.89491	19.1509	32.0297	136.577	71.6627	High mobility group protein	HMGB1	UP
MSTRG.15881	52.1375	1.84715	0.541831	3.40909	0.000651809	0.0326743	23.2165	20.7793	24.1468	51.526	72.7229	120.433	-	-	UP
MSTRG.17800	20.2424	3.09614	0.908775	3.40694	0.000656954	0.03277	0	6.92644	5.82855	25.0667	56.7594	26.8735	PRKC apoptosis WT1 regulator	pawr	UP
MSTRG.4691	16.4427	3.69631	1.08654	3.40191	0.000669162	0.0332154	1.85732	0.989491	4.16325	9.74816	70.9492	10.9485	CCAAT enhancer binding protein (C EBP)_zeta	CEBPZ	UP
MSTRG.20247	79.9444	-2.45329	0.721759	-3.39905	0.000676214	0.0334017	52.0049	198.888	154.04	43.1704	18.6242	12.9391	-	-	DOWN
MSTRG.4000	36.0658	-2.77121	0.816567	-3.39374	0.000689463	0.0338675	23.2165	99.9386	64.9466	18.1037	6.20806	3.98126	Si dkey-222b8.4	KIAA0895	DOWN
MSTRG.29995	67.8827	-2.6059	0.768114	-3.3926	0.000692335	0.0338675	33.4317	217.688	99.0853	11.1408	23.0585	22.8923	NACHT_LRR and PYD domains-containing protein 1-like	-	DOWN
MSTRG.6673	21.3597	-1.98732	0.586256	-3.38985	0.000699321	0.0340448	30.6457	33.6427	38.3019	6.96297	10.6424	7.96253	ranBP-type and C3HC4-type zinc finger-containing protein	SHARPIN	DOWN
MSTRG.553	214.018	-2.04515	0.604699	-3.38209	0.000719361	0.0343649	269.311	433.397	330.562	97.4816	31.9271	121.429	The primary function of this lipase is the hydrolysis of triglycerides of circulating chylomicrons and very low density lipoproteins (VLDL). Binding to heparin sulfate proteogylcans at the cell surface is vital to the function. The apolipoprotein_APOC2_acts as a coactivator of LPL activity in the presence of lipids on the luminal surface of vascular endothelium	LPL	DOWN
MSTRG.6708	346.108	1.28674	0.380461	3.38205	0.000719471	0.0343649	222.878	159.308	221.485	455.378	525.911	491.686	Essential component of the PAM complex_a complex required for the translocation of transit peptide-containing proteins from the inner membrane into the mitochondrial matrix in an ATP-dependent manner	GRPEL1	UP
MSTRG.7441	21.382	3.43841	1.01618	3.38365	0.000715288	0.0343649	3.71463	2.96847	4.16325	23.6741	87.7997	5.9719	Solute carrier family 2 (facilitated glucose transporter)_member	SLC2A1	UP
MSTRG.23657	45.0227	-1.70903	0.505112	-3.38346	0.000715776	0.0343649	77.0786	58.38	70.7752	29.2445	17.7373	16.9204	Histamine	HNMT	DOWN
MSTRG.12166	19.3466	3.89783	1.15375	3.37841	0.000729063	0.0345638	6.50061	0	0.832649	11.1408	72.7229	24.8829	-	-	UP
MSTRG.26017	46.8083	-1.61735	0.478804	-3.37788	0.000730462	0.0345638	78.936	63.3274	69.1099	27.8519	17.7373	23.8876	Biogenesis of lysosome-related organelles	BLOC1S1	DOWN
MSTRG.25988	278.783	-1.96962	0.583635	-3.37475	0.000738821	0.0347967	285.098	675.822	372.194	61.2741	117.066	161.241	Belongs to the sodium neurotransmitter symporter (SNF) (TC 2.A.22) family	SLC6A6	DOWN
MSTRG.4743	39.778	2.65655	0.787704	3.37253	0.000744822	0.034917	12.0726	9.89491	10.8244	18.1037	133.03	54.7424	Eukaryotic translation initiation factor 2_subunit	EIF2S1	UP
MSTRG.17613	29.799	-1.85264	0.550483	-3.36548	0.000764099	0.0356556	37.1463	61.3484	41.6325	12.5333	14.1898	11.9438	Catalyzes the reversible phosphorolysis of thymidine. The produced molecules are then utilized as carbon and energy sources or in the rescue of pyrimidine bases for nucleotide synthesis	TYMP	DOWN
MSTRG.27135	23.7987	2.02741	0.604189	3.35558	0.000791981	0.0367872	9.28658	6.92644	11.6571	52.9186	30.1534	31.8501	PITH (C-terminal proteasome-interacting domain of thioredoxin-like) domain containing 1	PITHD1	UP
MSTRG.8868	38.8458	2.6298	0.784047	3.35413	0.000796147	0.0368118	6.50061	3.95796	21.6489	90.5186	32.814	77.6346	Eukaryotic translation initiation factor 4E family member 1c	ife-3	UP
MSTRG.8662	349.999	2.60125	0.777349	3.34631	0.00081895	0.0369328	137.441	62.3379	97.42	167.111	1258.46	377.225	Protein phosphatase 1G (formerly 2C)_magnesium-dependent_gamma isoform	PPM1G	UP
MSTRG.10617	39.7494	2.35888	0.704206	3.3497	0.000808978	0.0369328	15.7872	8.90542	14.155	55.7038	27.4928	116.452	Belongs to the class-I aminoacyl-tRNA synthetase family	VARS	UP
MSTRG.11975	46.6353	2.94424	0.879221	3.34869	0.000811947	0.0369328	13.9299	9.89491	8.32649	108.622	10.6424	128.396	homolog_subfamily B_member 11	DNAJB11	UP
MSTRG.16016	32.5128	-2.47105	0.738566	-3.34574	0.000820648	0.0369328	22.2878	87.0752	55.7875	12.5333	12.4161	4.97658	Tumor necrosis factor receptor superfamily member	TNFRSF14	DOWN
MSTRG.17404	76.9711	2.98943	0.893054	3.34743	0.000815656	0.0369328	13.9299	17.8108	19.9836	22.2815	312.177	75.644	Chaperonin containing TCP1_subunit 2 (beta)	CCT2	UP
MSTRG.18795	1924.15	2.7944	0.834403	3.34899	0.000811079	0.0369328	495.904	574.894	383.851	728.327	7781.35	1580.56	Aldolase b_fructose-bisphosphate	ALDOB	UP
MSTRG.9028	71.9434	1.88415	0.563926	3.34113	0.000834383	0.0373848	44.5756	20.7793	26.6448	100.267	77.1573	162.236	inorganic	PPA1	UP
MSTRG.22134	1174.75	3.2684	0.979434	3.33703	0.000846803	0.0375518	250.738	198.888	213.158	253.452	5509.21	623.068	Guanine nucleotide binding protein (G protein)_beta polypeptide 2-like 1	gnb2l1	UP
MSTRG.22421	1949.33	3.66994	1.09986	3.33674	0.000847667	0.0375518	353.819	211.751	286.431	265.985	9955.95	622.072	ribosomal protein S15a	RPS15A	UP
MSTRG.25397	72.5167	-1.84592	0.553295	-3.33623	0.000849237	0.0375518	124.44	113.791	102.416	30.6371	47.8907	15.9251	and coiled-coil	CALCOCO1	DOWN
MSTRG.6447	102.627	-3.78555	1.13528	-3.33445	0.000854681	0.0376283	34.3604	526.409	13.3224	15.3185	12.4161	13.9344	Prostaglandin reductase 1	PTGR1	DOWN
MSTRG.1343	1935.18	-1.96376	0.589958	-3.32864	0.000872711	0.037788	1203.54	4738.67	3299.79	725.542	925.887	717.623	Selenoprotein P_plasma_1b	SEPP1	DOWN
MSTRG.4625	32.7236	-1.9197	0.576917	-3.32751	0.000876253	0.037788	58.5055	62.3379	34.1386	18.1037	13.303	9.95316	Hydroxysteroid dehydrogenase like 1	HSDL1	DOWN
MSTRG.8075	477.52	2.41416	0.724865	3.3305	0.000866908	0.037788	212.663	79.1593	160.701	733.897	247.435	1431.26	-	-	UP
MSTRG.14882	46.938	2.09529	0.629729	3.32728	0.000876968	0.037788	16.7158	27.7057	9.15914	91.9112	91.3471	44.7892	Kruppel-like factor 11b	KLF11	UP
MSTRG.18916	15.7636	2.37474	0.713538	3.32812	0.000874332	0.037788	7.42927	1.97898	5.82855	20.8889	26.606	31.8501	-	-	UP
MSTRG.1387	64.5468	2.61702	0.786947	3.32554	0.000882477	0.0378642	28.7884	14.8424	10.8244	34.8149	216.395	81.6159	transcription elongation factor b	TCEB1	UP
MSTRG.16173	157.821	1.75594	0.528566	3.32208	0.000893501	0.0381382	94.7231	52.443	69.1099	217.245	156.088	357.318	Aldehyde dehydrogenase 9 family_member A1a_tandem duplicate	ALDH9A1	UP
MSTRG.16360	228.734	-1.4756	0.444302	-3.32117	0.000896394	0.0381382	301.814	428.449	279.77	89.126	125.935	147.307	GRAM domain containing 3	GRAMD3	DOWN
MSTRG.6790	271.124	3.64591	1.09819	3.31994	0.000900365	0.0381469	24.1451	39.5796	56.6202	34.8149	1355.13	116.452	-	-	UP
MSTRG.12220	18.2948	-2.50465	0.755636	-3.31463	0.000917639	0.0385561	27.8597	48.485	16.653	8.35556	4.43433	3.98126	-	-	DOWN
MSTRG.20648	26.9366	2.05508	0.619995	3.31467	0.000917517	0.0385561	5.57195	8.90542	16.653	47.3482	36.3615	46.7798	TSR1_20S rRNA accumulation_homolog (yeast)	TSR1	UP
MSTRG.8428	60.817	2.24036	0.676934	3.30957	0.00093439	0.0389368	24.1451	13.8529	25.8121	41.7778	174.712	84.6018	Calcineurin-like EF hand protein 1	CHP1	UP
MSTRG.19021	105.924	2.48826	0.751634	3.31047	0.000931379	0.0389368	29.7171	36.6112	29.9754	69.6297	384.013	85.5972	Belongs to the MHC class I family	-	UP
MSTRG.24233	83.5387	2.65423	0.802504	3.30743	0.000941549	0.0390743	26.0024	17.8108	24.9795	43.1704	316.611	72.6581	-	-	UP
MSTRG.334	48.1191	2.96001	0.896954	3.30007	0.000966605	0.039788	9.28658	6.92644	16.653	19.4963	191.563	44.7892	regulation of selenocysteine insertion sequence binding	EIF4A3	UP
MSTRG.22519	44.429	-2.47942	0.75111	-3.30102	0.000963357	0.039788	25.0738	119.728	81.5996	6.96297	13.303	19.9063	Unc-5 homolog A (C. elegans)	UNC5A	DOWN
MSTRG.6674	32.908	-3.80721	1.155	-3.29628	0.000979739	0.0401653	62.2201	62.3379	59.9507	0	0	12.9391	Element of the TORC1 signaling pathway that acts as a mediator of diverse signals and that represses RNA polymerase III transcription. Inhibits the de novo assembly of TFIIIB onto DNA	MAF1	DOWN
MSTRG.4996	207.278	3.67811	1.11702	3.29279	0.000991975	0.040503	26.9311	25.7268	37.4692	69.6297	1058.03	25.8782	L-threonine	TDH	UP
MSTRG.2680	20.2481	-2.57463	0.78277	-3.28912	0.001005	0.04087	51.0762	19.7898	33.306	5.57038	9.75552	1.99063	methionine sulfoxide reductase	MSRB1	DOWN
MSTRG.13956	30.1329	2.50595	0.762384	3.28699	0.00101266	0.0410167	13.0012	4.94745	9.15914	32.0297	95.7814	25.8782	Signal recognition particle receptor	SRPR	UP
MSTRG.383	115.487	-1.92263	0.586122	-3.28025	0.00103713	0.0411409	274.883	99.9386	174.024	29.2445	62.0806	52.7517	-	-	DOWN
MSTRG.2651	17.0993	3.15017	0.959382	3.28354	0.00102512	0.0411409	1.85732	0	8.32649	20.8889	33.7009	37.822	Ribosomal L1	RSL1D1	UP
MSTRG.10117	18.684	3.26641	0.996308	3.27851	0.00104356	0.0411409	4.64329	0	5.82855	11.1408	57.6462	32.8454	Microtubule-associated protein 7 domain containing 1a	MAP7D1	UP
MSTRG.12508	99.1024	-1.60971	0.490227	-3.28359	0.00102494	0.0411409	138.37	191.961	118.236	33.4223	63.8543	48.7705	Peptidase M20	PM20D2	DOWN
MSTRG.13391	75.4442	2.15347	0.65673	3.27907	0.00104148	0.0411409	34.3604	28.6952	19.9836	155.971	43.4564	170.199	Stromal cell-derived factor 2-like	SDF2L1	UP
MSTRG.20376	58.506	-1.6736	0.510532	-3.27815	0.0010449	0.0411409	72.4353	103.897	91.5914	18.1037	38.1352	26.8735	HNF1 homeobox Ba	HNF1B	DOWN
MSTRG.24111	29.2035	3.31199	1.0106	3.27725	0.00104823	0.0411409	5.57195	1.97898	8.32649	86.3408	5.32119	67.6815	Transmembrane protein 126A	TMEM126A	UP
MSTRG.26560	36.2986	2.47428	0.754565	3.27909	0.00104143	0.0411409	12.0726	11.8739	9.15914	107.23	17.7373	59.719	Prolyl 3-hydroxylase family member 4 (non-enzymatic)	LEPREL4	UP
MSTRG.4337	37.3108	2.43933	0.744804	3.27512	0.00105616	0.0412921	11.1439	7.91593	15.8203	26.4593	119.727	42.7986	-	-	UP
MSTRG.8213	1956.01	3.41072	1.04194	3.27342	0.00106253	0.0413813	375.178	409.649	223.983	360.682	9577.26	789.285	Required for the assembly and or stability of the 40S ribosomal subunit. Required for the processing of the 20S rRNA- precursor to mature 18S rRNA in a late step of the maturation of 40S ribosomal subunits. Also functions as a cell surface receptor for laminin. Plays a role in cell adhesion to the basement membrane and in the consequent activation of signaling transduction pathways. May play a ro…	RPSA	UP
MSTRG.30153	74.5101	2.07059	0.633102	3.27055	0.0010734	0.0416446	40.861	16.8213	28.3101	100.267	195.11	65.6908	-	-	UP
MSTRG.7348	285.812	1.27062	0.388665	3.26919	0.00107857	0.0416853	147.657	174.15	180.685	414.993	470.925	326.464	Protein transport protein Sec61 subunit	SEC61A1	UP
MSTRG.3355	86.3611	2.69929	0.827075	3.26366	0.00109983	0.0423455	26.9311	25.7268	16.653	43.1704	337.009	68.6768	ER membrane protein complex subunit	EMC4	UP
MSTRG.12363	22.8646	1.86924	0.573311	3.26043	0.00111244	0.0425078	12.0726	10.8844	6.66119	34.8149	39.9089	32.8454	membrane protein 2	TRAM2	UP
MSTRG.16077	32.004	-2.09619	0.642713	-3.26147	0.00110838	0.0425078	50.1475	61.3484	43.2978	22.2815	7.98179	6.96721	Immunoglobulin	-	DOWN
MSTRG.13224	33.2647	-1.73943	0.534272	-3.2557	0.00113114	0.0426559	61.2914	52.443	39.9672	15.3185	18.6242	11.9438	Belongs to the FBPase class 1 family	FBP1	DOWN
MSTRG.22158	851.669	3.36968	1.03428	3.25799	0.00112203	0.0426559	161.587	170.192	119.069	160.148	4157.62	341.393	Ribosomal protein S11	RPS14	UP
MSTRG.27034	16.1365	2.37451	0.729454	3.25519	0.00113317	0.0426559	3.71463	6.92644	4.9959	36.2074	31.0403	13.9344	-	-	UP
MSTRG.30392	67.6457	4.11581	1.26437	3.25522	0.00113304	0.0426559	4.64329	10.8844	6.66119	25.0667	355.633	2.98595	-	-	UP
MSTRG.9035	55.9535	3.91049	1.20307	3.25042	0.00115234	0.0430575	0.928658	16.8213	3.3306	6.96297	235.019	72.6581	transcript 4	DDIT4	UP
MSTRG.21800	282.859	1.9616	0.603487	3.25044	0.00115226	0.0430575	143.942	77.1803	125.73	190.785	675.791	483.724	-	-	UP
MSTRG.5919	3465.74	2.9047	0.894543	3.24713	0.00116576	0.0433989	1056.81	735.192	657.793	1146.1	14964.1	2234.48	-	-	UP
MSTRG.8578	366.218	-1.22652	0.37806	-3.24424	0.00117763	0.0436802	413.253	581.821	544.553	208.889	236.793	212.002	Solute carrier family 29 (nucleoside transporters)_member 1a	SLC29A1	DOWN
MSTRG.15152	50.7054	1.68937	0.521127	3.24177	0.0011879	0.0439002	32.503	17.8108	21.6489	75.2001	58.5331	98.5363	Belongs to the actin-binding proteins ADF family	CFL2	UP
MSTRG.14731	44.9454	-2.00255	0.618183	-3.23942	0.00119775	0.0441033	83.5792	41.5586	90.7588	18.1037	25.7191	9.95316	acyl-Coenzyme A binding domain containing 3	-	DOWN
MSTRG.1788	96.0405	2.59429	0.803011	3.2307	0.00123486	0.0444988	14.8585	51.4535	15.8203	79.3779	328.14	86.5925	Polymeric immunoglobulin	pigr	UP
MSTRG.2392	207.421	2.09189	0.647348	3.23147	0.00123155	0.0444988	69.6494	43.5376	123.232	168.504	548.97	290.632	fatty acid synthase	FASN	UP
MSTRG.7473	93.7194	1.5313	0.4738	3.23196	0.00122944	0.0444988	45.5043	41.5586	57.4528	111.408	115.292	191.101	TAR DNA binding protein	TARDBP	UP
MSTRG.13148	65.9651	3.21711	0.995375	3.23206	0.001229	0.0444988	0	27.7057	10.8244	128.119	136.577	92.5644	Arrestin domain containing	ARRDC3	UP
MSTRG.21477	57.2461	2.95848	0.914624	3.23464	0.00121796	0.0444988	12.0726	13.8529	13.3224	18.1037	240.34	45.7845	Endoplasmic reticulum metallopeptidase 1	ERMP1	UP
MSTRG.23562	27.3751	2.89406	0.895353	3.23231	0.00122794	0.0444988	2.78597	11.8739	4.9959	19.4963	100.216	24.8829	Transducin beta-like	TBL2	UP
MSTRG.16856	27.9683	2.68537	0.83307	3.22346	0.00126653	0.0451579	5.57195	12.8634	4.16325	86.3408	15.0767	43.7939	DNA replication complex GINS protein	GINS4	UP
MSTRG.20643	38.911	-1.63775	0.507965	-3.22414	0.00126352	0.0451579	49.2189	61.3484	65.7793	23.6741	19.511	13.9344	Si dkey-54n8.2	tp53i13	DOWN
MSTRG.21861	66.0346	-2.36897	0.734598	-3.22485	0.00126038	0.0451579	51.0762	204.825	75.7711	30.6371	23.9454	9.95316	Complement component 1_q subcomponent_C chain	C1QC	DOWN
MSTRG.4748	114.282	2.8058	0.872723	3.215	0.00130445	0.0454159	24.1451	43.5376	18.3183	37.6	441.659	120.433	-	-	UP
MSTRG.7718	103.95	2.93308	0.911983	3.21615	0.00129923	0.0454159	43.6469	11.8739	16.653	220.03	23.9454	307.553	Cytochrome c1	CYC1	UP
MSTRG.10565	281.236	2.31216	0.71883	3.21656	0.00129736	0.0454159	96.5805	94.0016	92.4241	137.867	940.077	326.464	GABA(A) receptor-associated protein like 1	GABARAPL1	UP
MSTRG.16104	22.9124	2.33186	0.726006	3.2119	0.00131861	0.0454159	11.1439	5.93694	5.82855	16.7111	38.1352	59.719	member of RAS oncogene family	RAP1A	UP
MSTRG.17711	31.6274	2.50874	0.779658	3.21774	0.00129205	0.0454159	6.50061	12.8634	9.15914	25.0667	107.311	28.8642	Branched chain aminotransferase 1_cytosolic	BCAT1	UP
MSTRG.19359	39.3158	2.73465	0.850462	3.21549	0.00130224	0.0454159	13.9299	6.92644	9.99179	19.4963	37.2483	148.302	-	-	UP
MSTRG.22974	121.482	3.28779	1.02309	3.21359	0.00131085	0.0454159	47.3616	7.91593	12.4897	30.6371	509.061	121.429	-	-	UP
MSTRG.24023	75.8759	2.45348	0.763852	3.21198	0.00131825	0.0454159	17.6445	22.7583	29.9754	30.6371	236.793	117.447	assists the folding of proteins upon ATP hydrolysis	CCT8	UP
MSTRG.27612	22.353	4.07615	1.26657	3.21825	0.00128973	0.0454159	4.64329	2.96847	0	8.35556	108.198	9.95316	Ribosome binding protein 1 homolog	RRBP1	UP
MSTRG.28044	93.7445	2.68509	0.835942	3.21205	0.00131791	0.0454159	27.8597	12.8634	34.9713	32.0297	318.385	136.358	-	-	UP
MSTRG.9717	1058.3	-1.69336	0.52767	-3.20913	0.00133137	0.0455454	2050.48	834.141	1965.88	360.682	537.44	601.171	C-reactive protein	-	DOWN
MSTRG.14603	30.7694	1.98186	0.61741	3.20996	0.00132752	0.0455454	12.0726	17.8108	7.49384	64.0593	52.325	30.8548	Zinc finger protein	ZNF395	UP
MSTRG.6295	2004.65	2.66451	0.830762	3.20731	0.00133982	0.0455585	668.634	531.357	438.806	781.245	8008.39	1599.47	F-actin-capping proteins bind in a Ca(2 )-independent manner to the fast growing ends of actin filaments (barbed end) thereby blocking the exchange of subunits at these ends. Unlike other capping proteins (such as gelsolin and severin)_these proteins do not sever actin filaments	CAPZA2	UP
MSTRG.13783	130.067	2.96712	0.92517	3.20711	0.00134075	0.0455585	31.5744	28.6952	28.3101	27.8519	544.535	119.438	-	-	UP
MSTRG.6833	37.5828	3.55228	1.10918	3.20261	0.00136188	0.0461218	8.35792	0.989491	8.32649	8.35556	167.618	31.8501	EF-hand domain	MYL6	UP
MSTRG.21806	39.8913	1.67744	0.524198	3.2	0.00137426	0.0463858	14.8585	19.7898	22.4815	44.563	78.931	58.7236	RAD23 homolog B_nucleotide excision repair protein	RAD23B	UP
MSTRG.1349	77.0747	-1.97487	0.617984	-3.19566	0.0013951	0.0466719	121.654	120.718	126.563	29.2445	52.325	11.9438	Transmembrane protein 68	TMEM68	DOWN
MSTRG.493	56.6412	3.58386	1.12266	3.1923	0.00141146	0.0466719	12.0726	4.94745	9.15914	9.74816	282.023	21.8969	DnaJ (Hsp40) homolog_subfamily C_member 19	DNAJC19	UP
MSTRG.4248	571.185	1.32275	0.41446	3.1915	0.00141537	0.0466719	253.524	414.597	310.578	973.423	749.401	725.585	TRAP proteins are part of a complex whose function is to bind calcium to the ER membrane and thereby regulate the retention of ER resident proteins	SSR2	UP
MSTRG.4288	61.4429	1.70968	0.535727	3.19132	0.00141624	0.0466719	40.861	19.7898	25.8121	64.0593	112.632	105.503	Core subunit of the mitochondrial membrane respiratory chain NADH dehydrogenase (Complex I) that is believed to belong to the minimal assembly required for catalysis. Complex I functions in the transfer of electrons from NADH to the respiratory chain	NDUFV1	UP
MSTRG.9959	83.0896	-1.51985	0.476486	-3.1897	0.00142422	0.0466719	86.3652	124.676	158.203	50.1334	36.3615	42.7986	retinol dehydrogenase	-	DOWN
MSTRG.12541	63.6828	-1.64502	0.515688	-3.18996	0.00142293	0.0466719	74.2927	104.886	110.742	20.8889	27.4928	43.7939	-	-	DOWN
MSTRG.16377	64.0692	-2.07765	0.650268	-3.19507	0.00139798	0.0466719	80.7933	96.9701	133.224	23.6741	40.7958	8.95784	AhpC TSA antioxidant enzyme domain containing 1	AAED1	DOWN
MSTRG.18385	83.3806	1.51333	0.473466	3.19628	0.00139213	0.0466719	60.3628	39.5796	29.9754	118.37	120.614	131.382	ribosomal protein L11	MRPL11	UP
MSTRG.19360	110.509	1.96767	0.616128	3.1936	0.00140511	0.0466719	58.5055	36.6112	39.9672	110.015	106.424	311.534	Belongs to the heat shock protein 70 family	HSPA4	UP
MSTRG.45	904.914	2.59717	0.815598	3.18438	0.00145067	0.0470815	299.028	235.499	235.64	355.111	3536.82	767.389	ribosomal protein L13	RPL13	UP
MSTRG.840	55.1606	-1.50263	0.471631	-3.18603	0.0014424	0.0470815	84.5079	94.0016	66.6119	22.2815	33.7009	29.8595	-	-	DOWN
MSTRG.26585	41.9508	1.80234	0.565876	3.18504	0.00144734	0.0470815	21.3591	14.8424	19.9836	38.9926	62.9674	93.5597	-	-	UP
MSTRG.30295	38.3922	-2.44686	0.769145	-3.18127	0.00146633	0.0474378	86.3652	55.4115	53.2896	8.35556	23.9454	2.98595	cofactor E-like	TBCEL	DOWN
MSTRG.25446	36.3109	-1.95029	0.613296	-3.18001	0.00147272	0.0474928	68.7207	58.38	46.6284	8.35556	24.8322	10.9485	This enzyme scavenges exogenous and endogenous cytidine and 2'-deoxycytidine for UMP synthesis	CDA	DOWN
MSTRG.2125	56.1698	-1.5104	0.475916	-3.17367	0.00150523	0.0477803	75.2213	103.897	70.7752	23.6741	34.5877	28.8642	major facilitator superfamily	MFSD8	DOWN
MSTRG.3147	25.7225	-2.18488	0.688126	-3.17512	0.00149775	0.0477803	23.2165	70.2538	33.306	6.96297	10.6424	9.95316	Lecithin retinol	LRAT	DOWN
MSTRG.8982	542.606	1.80705	0.569211	3.17465	0.00150016	0.0477803	324.102	240.446	159.036	984.564	408.845	1138.64	Belongs to the phosphoglycerate mutase family. BPG- dependent PGAM subfamily	PGAM1	UP
MSTRG.9427	118.195	-3.41214	1.07499	-3.1741	0.00150301	0.0477803	57.5768	336.427	254.791	4.17778	53.2119	2.98595	Sphingomyelin synthase 2	SGMS2	DOWN
MSTRG.11907	118.712	-1.8039	0.567816	-3.17691	0.00148853	0.0477803	164.373	262.215	126.563	71.0223	28.3797	59.719	Neurexophilin and PC-esterase domain family_member 3	NXPE3	DOWN
MSTRG.25231	72.6525	2.39481	0.755919	3.16807	0.00153452	0.048558	32.503	18.8003	18.3183	128.119	30.1534	208.021	seryl-tRNA synthetase	SARS	UP
MSTRG.5099	20.8872	2.11233	0.667361	3.1652	0.00154976	0.0487836	6.50061	7.91593	9.15914	22.2815	25.7191	53.7471	-	-	UP
MSTRG.13807	52.8431	-1.61016	0.508822	-3.16448	0.0015536	0.0487836	72.4353	106.865	59.9507	20.8889	31.0403	25.8782	Belongs to the peptidase C2 family	CAPN5	DOWN
MSTRG.29463	917.066	1.79297	0.566677	3.16401	0.0015561	0.0487836	428.111	319.606	484.602	1095.97	2400.74	773.36	Protein transport protein Sec61 subunit	SEC61B	UP
MSTRG.13872	100.834	-1.77258	0.560672	-3.16152	0.00156946	0.0490504	97.5091	184.045	186.513	38.9926	29.2666	68.6768	Phosphotyrosine interaction domain containing 1	PID1	DOWN
MSTRG.2637	176.128	1.42104	0.449827	3.15908	0.00158269	0.0491962	83.5792	77.1803	126.563	196.356	278.476	294.613	-	-	UP
MSTRG.24225	18.9481	4.40519	1.39455	3.15887	0.00158384	0.0491962	0	0	4.9959	13.9259	87.7997	6.96721	This enzyme condenses acetyl-CoA with acetoacetyl-CoA to form HMG-CoA_which is the substrate for HMG-CoA reductase	HMGCS1	UP
MSTRG.435	22.8983	2.22661	0.706062	3.15356	0.00161291	0.0499215	6.50061	6.92644	10.8244	18.1037	61.1937	33.8407	Alpha beta hydrolase domain-containing protein	ABHD17C	UP
MSTRG.6194	65.8269	-1.91554	0.607768	-3.15176	0.00162288	0.0499215	43.6469	149.413	119.069	29.2445	25.7191	27.8688	Chromodomain helicase DNA binding protein 3	CHD3	DOWN
MSTRG.8823	22.6237	3.35175	1.06425	3.14939	0.00163613	0.0499215	4.64329	5.93694	1.6653	15.3185	100.216	7.96253	-	-	UP
MSTRG.9852	78.639	2.60477	0.826658	3.15097	0.0016273	0.0499215	18.5732	19.7898	28.3101	51.526	306.855	46.7798	-	-	UP
MSTRG.15071	141.492	3.13314	0.99426	3.15122	0.00162588	0.0499215	33.4317	27.7057	25.8121	22.2815	633.222	106.499	Ezrin-like	EZR	UP
MSTRG.29272	41.1025	1.61305	0.512198	3.14927	0.00163677	0.0499215	23.2165	16.8213	20.8162	51.526	82.4785	51.7564	poly(A) binding protein_nuclear 1	PABPN1	UP

## Sheet: Supp Table S4
Row.names	baseMean	log2FoldChange	lfcSE	stat	pvalue	padj	Small_L32F	Small_L36F	Small_L37F	Big_L88F	Big_L89F	Big_L79F	gene description	gene name	UP/DOWN
MSTRG.19101	168.744	-8.54704	1.08624	-7.86846	3.59e-15	3.95e-11	140.714	231.716	637.462	2.57216	0	0	Belongs to the MHC class I family	-	DOWN
MSTRG.13588	1942.84	-3.77345	0.562103	-6.71311	1.91e-11	1.05e-07	1479.11	5214.08	4168.68	300.943	153.438	340.769	Myo-inositol oxygenase	MIOX	DOWN
MSTRG.14065	31.1678	-8.50748	1.325	-6.42073	1.36e-10	4.98e-07	82.7097	40.0153	64.2818	0	0	0			DOWN
MSTRG.22117	159.19	-4.07492	0.641032	-6.35682	2.06e-10	5.67e-07	105.267	418.765	378.192	26.579	17.1279	9.20996			DOWN
MSTRG.28150	72.0035	-3.77831	0.616518	-6.12847	8.87e-10	1.95e-06	197.644	85.6141	118.921	13.7182	4.28199	11.8414	UDP glucuronosyltransferase 5 family	polypeptide F1	DOWN
MSTRG.9325	23.9211	7.99046	1.32955	6.00988	1.86e-09	3.1e-06	0	0	0	34.2955	59.2342	49.9969	piggyBac transposable element derived 5	PGBD5	UP
MSTRG.13556	140.452	-3.424	0.570648	-6.00021	1.97e-09	3.1e-06	248.129	353.623	170.347	25.7216	35.6832	9.20996	Progesterone receptor	PGR	DOWN
MSTRG.4160	621.364	2.67901	0.45039	5.94819	2.71e-09	3.73e-06	104.193	209.382	189.631	794.799	1077.63	1352.55	biological adhesion	-	UP
MSTRG.5033	6747.39	-3.17792	0.546223	-5.81799	5.96e-09	7.27e-06	9429.98	14163.5	12860.7	852.244	729.365	2448.53	Thyroid hormone-binding protein. Probably transports thyroxine from the bloodstream to the brain	TTR	DOWN
MSTRG.12168	160.593	-3.30429	0.569639	-5.80067	6.6e-09	7.27e-06	154.678	231.716	488.542	40.2972	20.6963	27.6299	Belongs to the G-protein coupled receptor 1 family	CXCR4	DOWN
MSTRG.16672	93.2875	3.89251	0.677126	5.74858	9e-09	9.01e-06	4.29661	24.1953	6.42818	249.5	113.473	161.832	FERM domain containing 3	FRMD3	UP
MSTRG.5811	43.7826	-3.94601	0.69501	-5.67764	1.37e-08	1.19e-05	37.5953	75.3776	133.921	6.8591	4.99565	3.94713	Belongs to the G-protein coupled receptor 1 family	CCR9	DOWN
MSTRG.18720	82.6609	-2.7933	0.493545	-5.65966	1.52e-08	1.19e-05	95.5995	164.714	172.49	19.7199	17.1279	26.3142	Belongs to the protein-tyrosine phosphatase family. Non-receptor class dual specificity subfamily	DUSP1	DOWN
MSTRG.23899	36.9752	-4.03953	0.713195	-5.66399	1.48e-08	1.19e-05	81.6355	83.7529	42.8546	4.28694	1.42733	7.89425	Interleukin 1 beta IL1B	IL1B	DOWN
MSTRG.1325	124.722	-4.53425	0.821604	-5.51879	3.41e-08	2.51e-05	82.7097	268.009	367.478	18.0051	12.1323	0	Inhibin beta INHBA	INHBA	DOWN
MSTRG.5032	1798.76	-2.90481	0.528391	-5.49746	3.85e-08	2.65e-05	2371.73	3663.72	3484.08	243.498	286.179	743.375	UDP-Gal betaGlcNAc beta 1 4- galactosyltransferase polypeptide 6	B4GALT6	DOWN
MSTRG.23895	36.7046	-3.79166	0.705948	-5.37102	7.83e-08	5.07e-05	85.9321	73.5164	44.9973	5.14433	1.42733	9.20996	Interleukin 1 beta IL1B	IL1B	DOWN
MSTRG.30966	1843.14	-2.50047	0.470252	-5.31731	1.05e-07	6.44e-05	3730.53	1573.62	4093.68	596.742	477.442	586.806	Peptidase C13 family	-	DOWN
MSTRG.24244	300.881	3.37615	0.639143	5.28231	1.28e-07	7.39e-05	46.1885	65.1411	47.14	133.753	790.74	722.324	those in tissues and body fluids are associated with the monocyte- macrophage system and enhance the activity of immunoagents	LYZ	UP
MSTRG.12450	71.283	-5.74051	1.09453	-5.24473	1.57e-07	8.21e-05	118.157	5.58353	295.696	0.857388	2.14099	5.26284	Connective tissue growth factor	CTGF	DOWN
MSTRG.22905	381.317	-2.3027	0.438759	-5.2482	1.54e-07	8.21e-05	548.891	448.543	905.303	148.328	126.319	110.52	Transducer of ERBB2	-	DOWN
MSTRG.3147	29.1944	-3.66066	0.70054	-5.22548	1.74e-07	8.69e-05	54.7817	35.3623	72.8528	5.14433	5.70932	1.31571	Lecithin retinol	LRAT	DOWN
MSTRG.24094	13.0946	-7.25624	1.39636	-5.19654	2.03e-07	9.72e-05	38.6694	19.5423	20.3559	0	0	0	heat shock	HSPA8	DOWN
MSTRG.2283	88.5275	-2.54006	0.496026	-5.12083	3.04e-07	0.000139578	205.163	124.699	123.207	17.1478	30.6876	30.2613			DOWN
MSTRG.7155	40.6256	-3.58538	0.710022	-5.04967	4.43e-07	0.000194946	42.9661	66.0717	115.707	10.2887	2.14099	6.57854	Dermatopontin	DPT	DOWN
MSTRG.23073	13.2185	-7.27181	1.45681	-4.99159	5.99e-07	0.000253629	41.8919	28.8482	8.57091	0	0	0			DOWN
MSTRG.19651	192.612	-2.80287	0.56835	-4.93158	8.16e-07	0.000332667	250.277	167.506	593.536	57.445	51.3838	35.5241	factor 13	KLF13	DOWN
MSTRG.7536	1477.39	2.34863	0.478203	4.91136	9.04e-07	0.000355714	425.364	595.576	433.902	2078.31	3860.21	1470.96	Cytochrome P450 family 24 subfamily A polypeptide 1	CYP24A1	UP
MSTRG.21265	86.232	-2.76218	0.563826	-4.89899	9.63e-07	0.000365798	129.972	80.9611	239.986	28.2938	17.1279	21.0513	Alanine-glyoxylate aminotransferase 2	AGXT2	DOWN
MSTRG.6625	51.8783	3.60829	0.739515	4.87926	1.06e-06	0.000390875	16.1123	6.51411	1.07136	90.0257	137.024	60.5226	Insulin-like growth factor binding protein 1a	IGFBP1	UP
MSTRG.2068	6567.17	-2.19439	0.454106	-4.83233	1.35e-06	0.000464366	14914.6	5861.77	11561.1	2388.68	2088.9	2588	Peptidase C13 family	-	DOWN
MSTRG.27983	128.993	2.60113	0.538199	4.83304	1.34e-06	0.000464366	41.8919	49.3212	18.2132	167.191	319.722	177.621			UP
MSTRG.2063	13101.1	-2.23982	0.464833	-4.81855	1.45e-06	0.000482539	29826	11625.8	23420	4761.07	3666.09	5307.57	Peptidase C13 family	-	DOWN
MSTRG.29069	1506.56	-3.31812	0.690164	-4.80773	1.53e-06	0.000494423	1412.51	1294.45	5507.88	317.234	102.054	405.238	Solute carrier family 51 alpha subunit		DOWN
MSTRG.5781	54.7814	-3.43379	0.721109	-4.76182	1.92e-06	0.0005969	31.1504	149.825	119.993	15.433	5.70932	6.57854	MYC proto-oncogene bHLH transcription factor	MYC	DOWN
MSTRG.16259	72.3894	2.5413	0.534066	4.7584	1.95e-06	0.0005969	18.2606	19.5423	25.7127	125.179	70.6528	174.989			UP
MSTRG.5104	259.982	-2.8204	0.595156	-4.73893	2.15e-06	0.000623482	176.161	339.665	850.663	66.0189	64.2298	63.154	Transcription factor	JUN	DOWN
MSTRG.10117	18.2443	5.70901	1.20478	4.73865	2.15e-06	0.000623482	2.1483	0	0	36.8677	42.8199	27.6299	Microtubule-associated protein 7 domain containing 1a	MAP7D1	UP
MSTRG.1825	688.295	2.1319	0.453923	4.69661	2.65e-06	0.000728212	311.504	236.369	219.63	852.244	1686.39	823.634	Glutamic pyruvate transaminase (alanine aminotransferase) 2 like GPT	GPT	UP
MSTRG.23527	167.287	2.32827	0.495649	4.69742	2.63e-06	0.000728212	39.7436	82.8223	43.9259	222.921	385.379	228.933			UP
MSTRG.11458	118.114	-2.43369	0.520995	-4.67123	2.99e-06	0.000804138	239.536	126.56	232.486	55.7302	30.6876	23.6828	Cytochrome P450 family 27 subfamily A polypeptide 1	CYP27A1	DOWN
MSTRG.7214	454.656	1.96697	0.422642	4.65398	3.26e-06	0.000853664	210.534	189.84	155.348	499	962.733	710.483	High density lipoprotein-binding protein a	HDLBP	UP
MSTRG.24139	118.64	2.19851	0.472919	4.64882	3.34e-06	0.000854933	35.447	51.1823	40.7118	140.612	275.475	168.411	Solute carrier family 43 member2b	SLC43A2	UP
MSTRG.4000	22.8381	-4.5142	0.972879	-4.64005	3.48e-06	0.000871781	22.5572	26.987	81.4237	3.42955	0	2.63142	Si dkey-222b8.4	KIAA0895	DOWN
MSTRG.30984	11113.5	-2.14463	0.466298	-4.59926	4.24e-06	0.00103756	26091.1	9458.49	18832.4	3730.49	4027.92	4540.51	Peptidase C13 family	-	DOWN
MSTRG.28867	1423.7	-4.16161	0.908954	-4.57846	4.68e-06	0.00112131	1877.62	473.669	5738.23	195.484	16.4143	240.775	Serves as a reserve supply of oxygen and facilitates the movement of oxygen within muscles	MB	DOWN
MSTRG.12637	72.2539	-4.51093	0.989351	-4.55949	5.13e-06	0.00120144	15.0381	261.495	139.277	12.0034	5.70932	0	Transcription factor	ATF3	DOWN
MSTRG.16090	1109.55	-2.67986	0.590656	-4.53709	5.7e-06	0.00130848	606.896	2750.82	2400.93	410.689	224.804	263.142	CCAAT enhancer binding protein (C EBP) beta	CEBPB	DOWN
MSTRG.18942	1107.15	1.95852	0.435272	4.49953	6.81e-06	0.00153055	552.114	449.474	357.836	1120.61	2270.88	1891.99	Alcohol dehydrogenase class-3-like	-	UP
MSTRG.6624	561.671	3.47592	0.784964	4.42813	9.51e-06	0.00205245	99.8961	155.408	22.4986	799.085	2033.94	259.195	Insulin-like growth	IGFBP1	UP
MSTRG.20533	68.255	3.62464	0.817766	4.43236	9.32e-06	0.00205245	0	17.6812	12.8564	67.7336	186.266	124.992	Alpha-2-macroglobulin-like	A2ML1	UP
MSTRG.23900	14.0013	-5.50967	1.24755	-4.4164	1e-05	0.0021253	27.9279	37.2235	17.1418	1.71478	0	0	Interleukin 1 beta	IL1B	DOWN
MSTRG.25777	495.824	-2.67898	0.608492	-4.40265	1.07e-05	0.00222181	630.527	403.875	1538.48	192.055	69.2255	140.781	ERBB receptor feedback inhibitor	ERRFI1	DOWN
MSTRG.10315	25.675	2.88546	0.657365	4.38943	1.14e-05	0.00231757	4.29661	7.4447	6.42818	38.5825	32.8286	64.4697	Sema domain transmembrane domain ? and cytoplasmic domain (semaphorin)	SEMA6C	UP
MSTRG.18938	669.667	2.13421	0.488545	4.36851	1.25e-05	0.00250471	315.801	227.994	201.416	1093.17	582.35	1597.27	Catalyzes the first and rate-limiting reaction of the four that constitute the long-chain fatty acids elongation cycle. This endoplasmic reticulum-bound enzymatic process	ELOVL6	UP
MSTRG.5780	65.7242	-2.88852	0.661932	-4.36377	1.28e-05	0.00251389	35.447	155.408	156.419	20.5773	10.705	15.7885	MYC proto-oncogene bHLH transcription factor	MYC	DOWN
MSTRG.2101	320.745	-2.76404	0.634829	-4.35398	1.34e-05	0.00258272	578.968	359.207	738.17	89.1683	22.1236	136.834	Belongs to the class-III pyridoxal-phosphate-dependent aminotransferase family	OAT	DOWN
MSTRG.1735	37.578	-2.77764	0.645137	-4.3055	1.67e-05	0.00306259	68.7457	31.64	96.4228	6.00171	12.1323	10.5257	Homer protein homolog 3-like	HOMER3	DOWN
MSTRG.7387	134.505	2.21483	0.51471	4.30306	1.68e-05	0.00306259	70.894	40.9459	31.0696	215.204	146.301	302.613	Thioredoxin reductase 1	TXNRD3	UP
MSTRG.11288	63.575	-3.58773	0.832249	-4.31089	1.63e-05	0.00306259	17.1864	218.688	116.779	12.0034	12.846	3.94713	receptor type	IL1R2	DOWN
MSTRG.13439	76.9972	2.10075	0.488887	4.297	1.73e-05	0.00306259	24.7055	41.8765	20.3559	120.034	106.336	148.675	Proline dehydrogenase	PRODH	UP
MSTRG.21741	15.7654	-4.38275	1.02059	-4.29434	1.75e-05	0.00306259	10.7415	31.64	48.2114	2.57216	1.42733	0	Belongs to the protein-tyrosine phosphatase family. Non-receptor class dual specificity subfamily	DUSP4	DOWN
MSTRG.23077	31.5361	-4.86931	1.13205	-4.30133	1.7e-05	0.00306259	13.964	8.37529	160.705	3.42955	1.42733	1.31571	Nuclear receptor subfamily 1 group D member	NR1D1	DOWN
MSTRG.6042	305.923	-2.53781	0.592458	-4.28353	1.84e-05	0.00316512	185.828	867.308	513.183	113.175	94.2037	61.8383	Belongs to the perilipin family	PLIN2	DOWN
MSTRG.16339	1276.28	1.75739	0.411818	4.26739	1.98e-05	0.00335056	567.152	698.871	482.114	1959.13	2557.06	1393.34	Cysteine dioxygenase type 1	CDO1	UP
MSTRG.26424	80.1387	-3.06724	0.723838	-4.23746	2.26e-05	0.0037718	67.6715	75.3776	286.054	6.8591	18.5553	26.3142	Basic helix-loop-helix family member e40	BHLHE40	DOWN
MSTRG.25182	262.635	2.02988	0.479457	4.23371	2.3e-05	0.00377801	84.858	128.421	96.4228	229.78	507.415	528.915	Belongs to the intermediate filament family	KRT8	UP
MSTRG.17712	525.944	2.03118	0.484255	4.19444	2.74e-05	0.00442986	213.756	296.858	109.279	650.757	861.393	1023.62	Branched chain aminotransferase 1 cytosolic	BCAT1	UP
MSTRG.16633	41.8876	2.52497	0.603773	4.18198	2.89e-05	0.00460737	15.0381	17.6812	4.28546	58.3024	77.0758	78.9425	skeletal muscle acetylcholine-gated channel clustering	RER1	UP
MSTRG.28489	272.321	-2.19286	0.524742	-4.17894	2.93e-05	0.00460737	236.313	571.381	533.539	143.184	86.3534	63.154	Small cytokines (intecrine/chemokine)	interleukin-8 like	DOWN
MSTRG.10730	130.443	-1.72835	0.415452	-4.16018	3.18e-05	0.00473216	166.493	179.603	254.985	55.7302	61.3751	64.4697	Si ch211-79k12.1	-	DOWN
MSTRG.12718	30.4859	-3.3436	0.80298	-4.16399	3.13e-05	0.00473216	22.5572	30.7094	113.565	4.28694	7.85031	3.94713	Zgc 158343	IER3	DOWN
MSTRG.19591	147.96	2.22171	0.533799	4.16208	3.15e-05	0.00473216	83.7838	49.3212	23.57	204.916	234.082	292.087	Belongs to the GPI family	GPI	UP
MSTRG.19642	26.7414	-3.74891	0.900686	-4.16228	3.15e-05	0.00473216	42.9661	23.2647	82.495	5.14433	0	6.57854			DOWN
MSTRG.13241	30.6006	2.4779	0.598326	4.14139	3.45e-05	0.00506847	8.59321	6.51411	12.8564	38.5825	49.9565	67.1011			UP
MSTRG.22798	140.613	-3.1477	0.763972	-4.12018	3.79e-05	0.00548538	54.7817	397.361	306.41	54.0154	19.2689	11.8414			DOWN
MSTRG.24713	217.75	-2.17923	0.530335	-4.10916	3.97e-05	0.00567904	577.893	283.829	208.916	108.031	69.9391	57.8912	trafficking protein particle complex	TRAPPC6B	DOWN
MSTRG.14151	44.0693	-3.22518	0.786966	-4.09824	4.16e-05	0.00580296	34.3728	48.3906	156.419	16.2904	4.99565	3.94713	Basic helix-loop-helix family member e41	BHLHE41	DOWN
MSTRG.24337	145.392	1.58891	0.387473	4.10071	4.12e-05	0.00580296	61.2266	78.1694	78.2096	208.345	231.941	214.461			UP
MSTRG.11296	156.34	2.62485	0.641664	4.09068	4.3e-05	0.00586325	31.1504	70.7247	28.9268	246.928	460.314	99.9939	Uncharacterised protein family (UPF0220)	TMEM50B	UP
MSTRG.24981	1008.16	-2.32547	0.568567	-4.09005	4.31e-05	0.00586325	1088.12	1112.05	2842.33	471.563	169.138	365.767	ERBB receptor feedback inhibitor	ERRFI1	DOWN
MSTRG.3385	32.3511	2.80937	0.690258	4.07003	4.7e-05	0.00631284	6.44491	9.30588	8.57091	36.8677	101.34	31.577			UP
MSTRG.2628	59.8261	-2.51239	0.618979	-4.05892	4.93e-05	0.00654075	87.0063	43.7376	174.632	14.5756	19.2689	19.7356	Thyrotroph embryonic factor	TEF	DOWN
MSTRG.2128	90.0589	2.09876	0.517543	4.05524	5.01e-05	0.00656563	20.4089	55.8353	25.7127	150.043	154.152	134.202			UP
MSTRG.2225	26.773	2.68874	0.665497	4.0402	5.34e-05	0.00684521	9.66736	4.65294	7.49955	53.158	60.6615	24.9985	Actinin alpha 2	ACTN2	UP
MSTRG.15804	27.0128	2.62126	0.649897	4.03335	5.5e-05	0.00684521	6.44491	4.65294	11.785	39.4398	64.2298	35.5241			UP
MSTRG.17613	29.7895	-3.36787	0.834636	-4.03513	5.46e-05	0.00684521	73.0423	29.7788	61.0678	3.42955	11.4186	0	Catalyzes the reversible phosphorolysis of thymidine. The produced molecules are then utilized as carbon and energy sources or in the rescue of pyrimidine bases for nucleotide synthesis	TYMP	DOWN
MSTRG.20247	236.03	-3.16109	0.784017	-4.03192	5.53e-05	0.00684521	177.235	350.832	746.741	46.2989	88.4944	6.57854	-	-	DOWN
MSTRG.28371	14.8049	-4.17884	1.03622	-4.03279	5.51e-05	0.00684521	12.8898	25.1259	46.0687	3.42955	0	1.31571	Cellular repressor of E1A-stimulated genes 1	CREG1	DOWN
MSTRG.25110	218.46	2.01238	0.499451	4.02919	5.6e-05	0.0068483	53.7076	137.727	68.5673	263.218	421.776	365.767	Syntaphilin b	SNPH	UP
MSTRG.264	51.2628	2.22441	0.553781	4.01677	5.9e-05	0.00713972	13.964	25.1259	14.9991	54.8728	117.041	81.5739	Importin 7	IPO7	UP
MSTRG.15230	20.2606	-3.81126	0.95176	-4.00443	6.22e-05	0.00744107	7.51906	28.8482	77.1382	2.57216	2.85466	2.63142	Zgc 194275	-	DOWN
MSTRG.5924	128.704	-2.49982	0.624905	-4.00032	6.33e-05	0.00749018	140.714	415.042	100.708	53.158	34.9696	27.6299	Cytochrome P450	-	DOWN
MSTRG.26538	35.3681	-3.11561	0.779477	-3.99705	6.41e-05	0.00751355	30.0762	100.503	59.9964	15.433	3.56832	2.63142	B-cell translocation gene 2	BTG2	DOWN
MSTRG.10516	35.2323	2.44618	0.612724	3.99231	6.54e-05	0.00754001	5.37076	18.6118	8.57091	58.3024	69.2255	51.3126			UP
MSTRG.22799	123.101	-3.02585	0.758124	-3.99123	6.57e-05	0.00754001	42.9661	317.33	297.839	48.8711	17.1279	14.4728	suppressor of cytokine signaling	socs3	DOWN
MSTRG.22842	2075.02	-1.73893	0.436166	-3.98685	6.7e-05	0.00760138	3385.73	3392.92	2802.69	1087.17	1230.36	551.282	Exportin 6	XPO6	DOWN
MSTRG.19234	170.126	-1.75865	0.441719	-3.98137	6.85e-05	0.00769938	294.317	181.465	311.767	89.1683	58.5205	85.5211	Ectonucleotide pyrophosphatase phosphodiesterase	-	DOWN
MSTRG.10115	21.1805	2.9652	0.749174	3.95796	7.56e-05	0.0084084	6.44491	4.65294	3.21409	34.2955	19.2689	59.2069	Microtubule-associated protein 7 domain containing 1a	MAP7D1	UP
MSTRG.1343	1930.98	-2.00702	0.507778	-3.95256	7.73e-05	0.0085145	1907.69	2574.01	4796.5	1118.03	634.448	555.229	Selenoprotein P plasma 1b	SEPP1	DOWN
MSTRG.22864	30.0373	-2.84718	0.721442	-3.94651	7.93e-05	0.00864574	32.2245	54.9047	71.7814	12.8608	7.13665	1.31571	Nuclear factor interleukin 3 regulated member 6	-	DOWN
MSTRG.16475	704.413	1.83264	0.468923	3.9082	9.3e-05	0.0100391	262.093	366.652	297.839	712.489	1708.51	878.893	ribosomal protein L6	RPL6	UP
MSTRG.29167	295.204	1.8304	0.46893	3.90334	9.49e-05	0.0101431	110.638	151.686	126.421	273.507	670.845	438.131	ribosomal protein L21	RPL21	UP
MSTRG.2070	717.049	-1.71896	0.440954	-3.89828	9.69e-05	0.0101601	1502.74	656.064	1141	293.227	346.127	363.136	Peptidase C13 family	-	DOWN
MSTRG.2726	81.0697	1.72178	0.441639	3.89862	9.67e-05	0.0101601	44.0402	30.7094	38.5691	102.029	143.447	127.624	Belongs to the AB hydrolase superfamily. Lipase family	LIPA	UP
MSTRG.19229	717.128	-2.16365	0.556286	-3.88945	0.00010047	0.0104376	1502.74	1158.58	856.02	420.12	103.481	261.826	Protein Z	vitamin K-dependent plasma glycoprotein a	DOWN
MSTRG.6968	201.51	-1.47003	0.37982	-3.87034	0.000108682	0.0111851	267.464	265.218	355.693	107.173	105.622	107.888	Belongs to the inositol phosphokinase (IPK) family	IP6K2	DOWN
MSTRG.21596	169.939	-1.52388	0.393978	-3.86793	0.000109765	0.011192	219.127	291.274	246.414	77.1649	102.768	82.8897	Belongs to the cyclin family	CCNG2	DOWN
MSTRG.22186	464.119	-2.1245	0.550005	-3.86269	0.000112145	0.0113298	1011.85	469.947	782.096	144.899	87.7807	288.14	Serine (or cysteine) peptidase inhibitor clade F member	SERPINF2	DOWN
MSTRG.21800	313.126	1.92435	0.498526	3.86008	0.000113348	0.0113472	98.8219	188.909	103.922	333.524	736.502	417.08			UP
MSTRG.1095	117.787	-1.63895	0.426091	-3.84648	0.000119825	0.0116672	212.682	141.449	181.061	47.1563	67.7981	56.5755	Mucolipin 2	MCOLN2	DOWN
MSTRG.2744	56.4964	-2.63829	0.685424	-3.84914	0.000118532	0.0116672	59.0783	58.627	173.561	16.2904	6.42298	24.9985	Protein phosphatase 1 regulatory	PPP1R3C	DOWN
MSTRG.3148	175.741	-1.65145	0.429165	-3.84806	0.000119058	0.0116672	225.572	237.3	337.48	68.591	109.191	76.3111	Lecithin retinol	LRAT	DOWN
MSTRG.5550	1097.42	-2.37512	0.617791	-3.84453	0.000120783	0.0116672	3564.03	1166.03	789.595	288.94	256.206	519.705	Peroxiredoxin 1	PRDX1	DOWN
MSTRG.5806	672.406	1.70695	0.445047	3.83542	0.000125347	0.0120028	232.017	388.986	324.623	660.189	1099.76	1328.87			UP
MSTRG.23386	24.0504	2.52285	0.659322	3.82644	0.000130012	0.0123422	5.37076	7.4447	8.57091	60.8745	27.8329	34.2084	ATP-binding cassette sub-family C (CFTR MRP) member 6a	ABCC6	UP
MSTRG.22382	256.044	-3.27138	0.856049	-3.82149	0.00013265	0.0124849	94.5253	1037.61	260.341	99.457	28.5466	15.7885	Immediate early response	IER2	DOWN
MSTRG.23106	27.321	2.46595	0.645646	3.81935	0.000133805	0.0124869	7.51906	12.0976	5.35682	28.2938	60.6615	49.9969	Aminoacyl tRNA synthetase complex-interacting multifunctional protein 2	AIMP2	UP
MSTRG.23140	32.8626	2.50209	0.656054	3.81384	0.000136822	0.0126612	5.37076	18.6118	5.35682	57.445	65.6571	44.7341			UP
MSTRG.1674	48.6761	1.94185	0.510555	3.80342	0.000142712	0.0127195	13.964	27.9176	18.2132	89.1683	67.7981	74.9954	Erythrocyte membrane protein band 4.1-like	EPB41L3	UP
MSTRG.3171	89.1741	-2.22388	0.584783	-3.80292	0.000143001	0.0127195	141.788	67.9329	230.343	30.866	20.6963	43.4184	Aspartoacylase (aminocyclase) 3	tandem duplicate 2	DOWN
MSTRG.5530	21.2503	2.47379	0.649235	3.81032	0.000138786	0.0127195	8.59321	6.51411	4.28546	28.2938	36.3969	43.4184			UP
MSTRG.7084	806.97	-2.82874	0.743887	-3.80264	0.000143161	0.0127195	1035.48	423.417	2784.48	83.1666	128.46	386.818	Angiopoietin-like 3	ANGPTL3	DOWN
MSTRG.30269	184.634	-1.53333	0.403241	-3.80253	0.000143227	0.0127195	273.909	231.716	317.124	100.314	74.2211	110.52	carnitine	CRAT	DOWN
MSTRG.5597	33622.1	-1.62779	0.428534	-3.79851	0.00014557	0.0128241	57167.4	37610.6	57635.1	18594.2	10635.7	20089.6	Belongs to the fetuin family	AHSG	DOWN
MSTRG.6061	591.478	-1.44552	0.380853	-3.79549	0.000147353	0.0128782	859.321	697.01	1039.22	354.959	265.483	332.874	Destroys radicals which are normally produced within the cells and which are toxic to biological systems	SOD3	DOWN
MSTRG.23399	1065.78	1.84773	0.487804	3.78785	0.000151959	0.0131762	351.248	561.144	477.828	847.957	2323.69	1832.78	-	-	UP
MSTRG.6117	22.9885	-2.62173	0.693875	-3.77839	0.000157845	0.0135796	22.5572	35.3623	61.0678	8.57388	6.42298	3.94713	Serpin peptidase inhibitor clade E (nexin plasminogen activator inhibitor type 1) member 1	SERPINE1	DOWN
MSTRG.18314	12.7289	4.11588	1.09039	3.77468	0.000160212	0.0136764	0	0	4.28546	16.2904	32.1149	23.6828			UP
MSTRG.12312	561.046	-3.09555	0.821188	-3.7696	0.000163511	0.0138506	278.205	1347.49	1388.49	270.935	53.5248	27.6299	Fos proto-oncogene AP-1 transcription factor subunit	FOS	DOWN
MSTRG.7535	46.3816	1.97665	0.525177	3.76378	0.000167366	0.0140275	18.2606	26.0565	11.785	61.7319	74.9348	85.5211	Cytochrome P450 family 24 subfamily A polypeptide 1	CYP24A1	UP
MSTRG.30374	2363.62	1.80427	0.479524	3.76261	0.000168147	0.0140275	1184.79	893.364	1078.86	2011.43	5712.17	3301.11	-	-	UP
MSTRG.24054	80.3375	1.63976	0.436822	3.75383	0.000174152	0.0144193	39.7436	42.807	34.2837	126.036	97.0584	142.097	Tetratricopeptide repeat domain 3	TTC3	UP
MSTRG.21861	141.281	-1.7037	0.454932	-3.74496	0.000180421	0.0148269	161.123	227.994	260.341	76.3075	78.5031	43.4184	Complement component 1 q subcomponent C chain	C1QC	DOWN
MSTRG.4796	2222.54	1.56656	0.419905	3.73076	0.000190907	0.0155723	1066.63	952.922	1346.7	2825.95	4652.38	2490.64	apolipoprotein	-	UP
MSTRG.23719	38.9741	2.04017	0.547228	3.72818	0.000192867	0.0156165	20.4089	8.37529	17.1418	56.5876	64.2298	67.1011			UP
MSTRG.13271	33.5581	-2.09357	0.562362	-3.72282	0.000197009	0.0158355	66.5974	35.3623	61.0678	10.2887	13.5596	14.4728	family member	RASGEF1B	DOWN
MSTRG.26459	538.932	1.43146	0.384825	3.71977	0.000199404	0.0159118	218.053	321.053	335.337	677.336	837.128	844.685	Inter-alpha-trypsin inhibitor heavy chain	ITIH4	UP
MSTRG.3288	93.6072	-1.62666	0.437561	-3.71755	0.000201161	0.0159366	134.269	168.436	122.136	42.8694	57.0932	36.8398	Ependymin-like	-	DOWN
MSTRG.10711	1082.31	3.23004	0.870325	3.7113	0.000206195	0.0162187	146.085	458.78	20.3559	1222.64	3763.15	882.841	Apolipoprotein	-	UP
MSTRG.16386	28.7489	4.26963	1.15286	3.70351	0.000212637	0.0166068	8.59321	0	0	14.5756	33.5422	115.782	SET and MYND domain containing	SMYD1	UP
MSTRG.26891	125.982	1.91329	0.51694	3.70119	0.000214594	0.0166416	42.9661	57.6964	57.8537	97.7422	273.334	226.302	Ribosomal protein L30	RPL30	UP
MSTRG.26947	135.876	-2.01452	0.546182	-3.68837	0.000225692	0.0173798	182.606	127.491	343.908	78.0223	46.3882	36.8398	Pyruvate dehydrogenase kinase isozyme 4	PDK4	DOWN
MSTRG.21225	36.3445	-2.37415	0.645083	-3.68038	0.000232888	0.0178095	32.2245	49.3212	100.708	9.43127	9.27764	17.1042	factor 1 receptor	CSF1R	DOWN
MSTRG.9980	22.4363	-3.29592	0.896256	-3.67743	0.000235594	0.0178922	6.44491	41.8765	73.9241	3.42955	4.99565	3.94713	Si ch211-149p10.2	cd83	DOWN
MSTRG.29395	712.636	-2.00244	0.545181	-3.67298	0.000239741	0.0180824	1188.01	1036.67	1196.71	450.129	105.622	298.666	Catalyzes the first and rate-limiting reaction of the four that constitute the long-chain fatty acids elongation cycle. This endoplasmic reticulum-bound enzymatic process	ELOVL2	DOWN
MSTRG.19161	91.19	1.80594	0.493439	3.6599	0.000252309	0.0187732	36.5211	44.6682	40.7118	113.175	213.386	98.6782			UP
MSTRG.25374	62.9027	2.09933	0.57333	3.66164	0.000250607	0.0187732	30.0762	31.64	9.64228	82.3092	135.596	88.1525			UP
MSTRG.5441	40.2629	2.25524	0.616665	3.65716	0.000255029	0.0188481	13.964	22.3341	5.35682	53.158	84.9261	61.8383	intra-Golgi vesicle-mediated transport	COPB2	UP
MSTRG.29015	77.0067	1.89533	0.519066	3.65143	0.000260781	0.0191448	33.2987	40.0153	24.6414	84.024	182.698	97.3625			UP
MSTRG.21135	177.752	-1.71973	0.472323	-3.641	0.000271578	0.0198054	158.974	268.94	389.977	73.7354	82.7851	92.0996	Interferon gamma inducible protein 30	IFI30	DOWN
MSTRG.30930	151452	1.32028	0.36338	3.63334	0.00027978	0.0202693	80191.8	88792	90859.2	189590	187187	272093			UP
MSTRG.16194	35.5367	2.39638	0.660671	3.62719	0.000286525	0.0205444	7.51906	18.6118	7.49955	38.5825	44.9609	96.0467			UP
MSTRG.17797	430.265	1.61798	0.44624	3.6258	0.000288064	0.0205444	180.457	221.48	232.486	392.684	891.367	663.117			UP
MSTRG.20164	2072.69	-2.47593	0.683052	-3.62481	0.000289173	0.0205444	1372.77	4344.91	4824.35	1172.91	523.83	197.356	ZFP36 ring finger protein	ZFP36	DOWN
MSTRG.26539	665.016	-2.55499	0.706656	-3.61561	0.000299643	0.0211517	381.324	1607.13	1421.7	390.969	86.3534	102.625	B-cell translocation gene 2	BTG2	DOWN
MSTRG.24265	58.0704	1.77484	0.491282	3.61268	0.000303052	0.0212561	20.4089	24.1953	34.2837	69.4484	110.618	89.4682	SEC31 homolog A COPII coat complex component	SEC31A	UP
MSTRG.5256	116.667	2.95712	0.819052	3.61042	0.000305706	0.0213065	15.0381	39.0847	25.7127	398.685	199.112	22.367	Selectin	SELP	UP
MSTRG.10696	448.985	1.62099	0.449987	3.60231	0.000315399	0.0217074	182.606	222.41	256.056	426.122	962.02	644.697	ribosomal protein	-	UP
MSTRG.19114	79.9361	1.64949	0.457867	3.60256	0.000315101	0.0217074	44.0402	41.8765	29.9982	155.187	100.627	107.888			UP
MSTRG.2307	279.404	-2.13685	0.593647	-3.59954	0.000318783	0.021804	354.47	181.465	830.307	132.038	99.1994	78.9425	Zinc finger protein 36 C3H type-like 2	ZFP36L2	DOWN
MSTRG.26842	470.042	1.54982	0.431645	3.59051	0.000330037	0.0224344	191.199	229.855	296.768	468.991	740.07	893.366	Belongs to the eukaryotic ribosomal protein P1 P2 family	RPLP1	UP
MSTRG.26033	452.927	-1.27397	0.355643	-3.58215	0.000340784	0.0230228	708.94	604.882	608.535	291.512	232.655	271.036			DOWN
MSTRG.12440	61.9045	2.04224	0.570978	3.57674	0.000347905	0.023219	11.8157	39.0847	21.4273	74.5927	128.46	96.0467	homeobox	prox1	UP
MSTRG.20878	2226.67	1.47195	0.411508	3.57697	0.000347606	0.023219	1190.16	898.017	1451.7	2717.92	2776.15	4326.05			UP
MSTRG.1958	145.146	1.58101	0.442743	3.57095	0.000355684	0.0232518	74.1164	65.1411	79.2809	179.194	304.735	168.411	Transferrins are iron binding transport proteins which bind Fe(3 ) ion in association with the binding of an anion usually bicarbonate	TF	UP
MSTRG.10116	16.0605	2.51121	0.703706	3.56856	0.000358954	0.0232518	5.37076	4.65294	4.28546	25.7216	22.1236	34.2084			UP
MSTRG.14495	80.0825	-2.47335	0.692827	-3.56993	0.000357076	0.0232518	156.826	42.807	206.773	12.0034	19.9826	42.1027	Solute carrier family 27 (fatty acid transporter) member 2a	SLC27A2	DOWN
MSTRG.21989	790.771	-1.55746	0.435849	-3.57339	0.000352391	0.0232518	1258.91	853.349	1428.13	322.378	324.004	557.861	Phosphorylase b kinase catalyzes the phosphorylation of serine in certain substrates including troponin I	PHKA1	DOWN
MSTRG.23476	475.648	-2.31689	0.648702	-3.57158	0.00035483	0.0232518	488.739	359.207	1528.84	247.785	80.6441	148.675	Hydroxy-delta-5-steroid dehydrogenase 3 beta- and steroid delta-isomerase	HSD3B7	DOWN
MSTRG.8001	97.0423	-1.85939	0.52239	-3.5594	0.000371706	0.0238623	196.57	93.9894	164.99	30.0086	33.5422	63.154	Catalyzes the cleavage of L-kynurenine (L-Kyn) and L-3- hydroxykynurenine (L-3OHKyn) into anthranilic acid (AA) and 3- hydroxyanthranilic acid (3-OHAA) respectively	KYNU	DOWN
MSTRG.19810	40.2046	-2.02963	0.57033	-3.55869	0.000372712	0.0238623	50.4851	89.3364	54.6396	15.433	22.1236	9.20996	Cellular retinoic acid binding protein	CRABP1	DOWN
MSTRG.1197	123.634	1.66193	0.469281	3.54143	0.000397961	0.0248232	58.0042	80.0306	39.6405	150.043	171.993	242.09	belongs to the flavoprotein pyridine nucleotide cytochrome reductase family	POR	UP
MSTRG.7944	236.397	1.56688	0.442254	3.54294	0.000395689	0.0248232	89.1546	172.159	96.4228	408.117	352.55	299.982			UP
MSTRG.12854	576.309	-2.00879	0.566954	-3.54312	0.00039542	0.0248232	437.18	1404.26	928.873	336.096	229.086	122.361	Lysyl oxidase-like	LOXL2	DOWN
MSTRG.21253	132.97	-1.57975	0.446162	-3.54075	0.000398992	0.0248232	166.493	155.408	276.412	72.878	71.3665	55.2598	StAR-related lipid transfer (START) domain containing 4	STARD4	DOWN
MSTRG.29817	43.9352	-1.87602	0.52934	-3.54407	0.000394007	0.0248232	47.2627	64.2106	95.3514	18.0051	16.4143	22.367	Si dkeyp-86f7.4	RNF128	DOWN
MSTRG.17929	52.349	-2.46014	0.695797	-3.53572	0.000406667	0.025018	30.0762	74.447	161.776	13.7182	23.5509	10.5257	C-C motif chemokine	CCL14	DOWN
MSTRG.25487	23.7662	2.28159	0.645052	3.53706	0.000404611	0.025018	8.59321	8.37529	7.49955	32.5807	59.2342	26.3142			UP
MSTRG.24736	266.266	-1.75452	0.496602	-3.53304	0.00041081	0.0251325	502.703	480.183	249.628	180.051	86.3534	98.6782	SH3 domain binding glutamic acid-rich protein like 2	SH3BGRL2	DOWN
MSTRG.17664	41.0385	2.17878	0.617318	3.52942	0.000416464	0.0252682	9.66736	26.987	7.49955	58.3024	63.5161	80.2582	adiponectin receptor	ADIPOR2	UP
MSTRG.21413	62.5675	2.06559	0.585369	3.52869	0.000417619	0.0252682	13.964	41.8765	16.0705	78.8797	87.7807	136.834	NOP56 ribonucleoprotein homolog	NOP56	UP
MSTRG.14985	202.98	-2.01843	0.573288	-3.5208	0.000430254	0.0258905	261.019	169.367	546.396	117.462	49.9565	73.6797	Zinc finger protein 36	ZFP36L1	DOWN
MSTRG.5593	1191	1.63866	0.466021	3.51629	0.000437626	0.0260918	470.478	726.789	539.968	1330.67	2776.87	1301.24	zinc finger and BTB	ZBTB41	UP
MSTRG.9895	183.812	1.51831	0.432022	3.51442	0.000440707	0.0260918	117.083	96.7811	71.7814	253.787	348.982	214.461	Solute carrier family 12 member	SLC12A7	UP
MSTRG.29068	152.457	-2.23068	0.63463	-3.51493	0.000439874	0.0260918	110.638	138.658	504.612	42.012	55.6658	63.154	Solute carrier family 51	alpha subunit	DOWN
MSTRG.20827	24.1368	2.08563	0.594339	3.50916	0.000449523	0.0264714	6.44491	9.30588	11.785	36.8677	35.6832	44.7341	Sterile alpha and TIR	SARM1	UP
MSTRG.3001	343.429	-2.6733	0.762903	-3.50411	0.000458128	0.0266971	430.735	149.825	1199.93	87.4536	32.1149	160.516	Arginase liver	ARG1	DOWN
MSTRG.8266	79.0655	2.40786	0.687436	3.50266	0.000460629	0.0266971	9.66736	26.0565	39.6405	79.7371	246.928	72.364	Legumain	LGMN	UP
MSTRG.14206	14.0312	3.03408	0.866007	3.50352	0.000459144	0.0266971	0	3.72235	5.35682	24.8642	19.9826	30.2613	Si ch211-59c24.1	TSPAN33	UP
MSTRG.45	587.827	1.67294	0.478591	3.49554	0.000473095	0.027276	245.981	308.955	287.126	468.134	1318.14	898.629	ribosomal protein L13	RPL13	UP
MSTRG.382	47.8392	1.76532	0.50568	3.49099	0.000481234	0.0275849	21.483	20.4729	23.57	78.0223	93.4901	49.9969			UP
MSTRG.14455	24.3858	-2.21715	0.635331	-3.48976	0.000483463	0.0275849	35.447	25.1259	59.9964	8.57388	9.27764	7.89425	mitogen-activated protein kinase	MAPK6	DOWN
MSTRG.14057	347.749	1.65189	0.473663	3.48748	0.000487592	0.0276771	125.676	206.591	171.418	326.665	769.33	486.812	ribosomal protein	RPL4	UP
MSTRG.6430	108.054	1.58819	0.455845	3.48406	0.000493872	0.0278898	42.9661	51.1823	67.4959	115.747	166.997	203.935	Apoptotic chromatin condensation inducer	ACIN1	UP
MSTRG.2851	111.045	1.44548	0.41547	3.47913	0.000503039	0.0282626	50.4851	63.28	65.3532	179.194	177.702	130.255	disintegrin and metalloproteinase	ADAM11	UP
MSTRG.6334	57.1347	-2.49844	0.718747	-3.47611	0.00050874	0.0284378	33.2987	150.755	107.136	30.0086	7.13665	14.4728	Erythropoietin is the principal hormone involved in the regulation of erythrocyte differentiation and the maintenance of a physiological level of circulating erythrocyte mass	EPO	DOWN
MSTRG.17473	167.932	-2.18385	0.630455	-3.46393	0.000532345	0.029607	155.752	127.491	542.11	59.1598	42.8199	80.2582	cyclin-dependent protein serine/threonine kinase inhibitor activity	CDKN1B	DOWN
MSTRG.28868	88.1695	-3.59591	1.03923	-3.46017	0.000539825	0.0298721	124.602	31.64	332.123	24.8642	0	15.7885			DOWN
MSTRG.7107	49.9483	-1.59565	0.462335	-3.45128	0.000557926	0.0305183	74.1164	69.7941	81.4237	29.1512	22.8373	22.367	Phosphodiesterase 4B cAMP-specific	PDE4B	DOWN
MSTRG.9038	840.58	1.81514	0.525978	3.45098	0.000558563	0.0305183	610.118	345.248	160.705	1170.33	1312.43	1444.65	Belongs to the fatty acid desaturase type 1 family	SCD	UP
MSTRG.18711	325.349	1.34998	0.391256	3.45037	0.000559815	0.0305183	207.311	158.2	184.275	428.694	386.806	586.806	FH2 domain containing 2	-	UP
MSTRG.22222	381.572	1.36228	0.39503	3.44854	0.000563628	0.0305747	184.754	247.536	208.916	452.701	700.819	494.707	Aldehyde dehydrogenase 3 family member A2b	ALDH3A2	UP
MSTRG.26884	110.556	1.95489	0.567147	3.44688	0.000567092	0.0306118	26.8538	64.2106	44.9973	131.18	286.893	109.204	Antizyme inhibitor	AZIN1	UP
MSTRG.26408	84.9339	1.6329	0.474246	3.44314	0.000574998	0.0308872	42.9661	51.1823	29.9982	92.5979	161.288	131.571			UP
MSTRG.15397	23.3917	2.11199	0.615322	3.43234	0.000598396	0.031988	5.37076	11.1671	9.64228	31.7234	36.3969	46.0498			UP
MSTRG.18795	1441.79	1.8675	0.54468	3.42862	0.000606668	0.0322735	314.726	902.67	642.818	1642.76	1565.07	3582.68	Aldolase b fructose-bisphosphate	ALDOB	UP
MSTRG.23526	1881.88	2.51602	0.73498	3.42325	0.000618775	0.0327594	241.684	1093.44	344.979	1641.9	6595.69	1373.6			UP
MSTRG.16687	40.1493	-2.17595	0.636011	-3.42125	0.000623336	0.0328429	64.4491	31.64	101.78	18.0051	17.1279	7.89425	carnitine	CRAT	DOWN
MSTRG.19187	1517.79	1.44734	0.424511	3.40942	0.000651001	0.0341373	641.268	904.531	897.803	1669.33	3121.57	1872.25	TNFAIP3 interacting protein 1	TNIP1	UP
MSTRG.20087	282.971	1.64609	0.483929	3.4015	0.000670161	0.0349754	143.936	151.686	115.707	278.651	681.55	326.296	ribosomal small subunit assembly	RPS17	UP
MSTRG.26349	1771.11	1.44375	0.425986	3.3892	0.000700965	0.0364105	603.673	1199.53	1053.15	2235.21	3153.68	2381.43	Inter-alpha-trypsin inhibitor heavy chain	ITIH3	UP
MSTRG.26521	111.974	-2.14242	0.633995	-3.37924	0.000726875	0.0375791	187.976	70.7247	288.197	34.2955	23.5509	67.1011	NUAK family SNF1-like kinase 2	NUAK2	DOWN
MSTRG.4092	313.569	1.40315	0.415476	3.37721	0.000732255	0.0376804	126.75	239.161	149.991	441.555	475.301	448.657			UP
MSTRG.10569	535.198	1.48375	0.440131	3.37114	0.000748567	0.0383405	298.614	261.495	286.054	576.165	1179.69	609.173	triosephosphate isomerase	TPI1	UP
MSTRG.3049	74.0156	1.7788	0.528083	3.36842	0.000756007	0.0385424	25.7796	38.1541	36.4264	77.1649	178.416	88.1525	Proline dehydrogenase	PRODH2	UP
MSTRG.8723	13.7987	-2.83649	0.843512	-3.36272	0.000771796	0.0386319	20.4089	28.8482	22.4986	1.71478	1.42733	7.89425			DOWN
MSTRG.13108	137.955	1.7691	0.526072	3.36284	0.000771443	0.0386319	59.0783	76.3082	52.4968	126.893	351.123	161.832			UP
MSTRG.23288	1068.12	1.50231	0.446736	3.36287	0.000771377	0.0386319	458.663	633.73	579.608	951.701	2208.79	1576.22	Ribosomal protein S11	RPS11	UP
MSTRG.28372	61.2484	1.70708	0.507181	3.36583	0.00076314	0.0386319	15.0381	33.5012	37.4977	93.4553	90.6354	97.3625	Cellular repressor of E1A-stimulated genes 1	CREG1	UP
MSTRG.29235	41.7576	1.70227	0.507446	3.35458	0.000794865	0.0396066	18.2606	20.4729	20.3559	63.4467	80.6441	47.3655	Hephaestin-like protein 1	HEPHL1	UP
MSTRG.18712	13.5585	2.64359	0.788937	3.35083	0.000805696	0.0399654	4.29661	3.72235	3.21409	13.7182	31.4012	24.9985		UP	UP
MSTRG.3950	112.848	1.47721	0.442044	3.34176	0.000832481	0.0400629	56.93	52.1129	69.6387	131.18	144.874	222.355	Belongs to the TRAFAC class myosin-kinesin ATPase superfamily. Myosin family	myh9	UP
MSTRG.10712	42.4933	2.35852	0.705404	3.3435	0.000827296	0.0400629	6.44491	14.8894	20.3559	30.866	128.46	53.9441	apolipoprotein	APOE	UP
MSTRG.11114	22.8704	2.1738	0.650574	3.34136	0.000833694	0.0400629	11.8157	4.65294	8.57091	25.7216	45.6745	40.787	anchor protein 17A	AKAP17A	UP
MSTRG.12313	15.6694	-3.05981	0.91635	-3.33913	0.000840404	0.0400629	10.7415	29.7788	43.9259	6.00171	3.56832	0	V-fos FBJ murine osteosarcoma viral oncogene homolog	FOS	DOWN
MSTRG.13345	978.078	1.68668	0.504637	3.34236	0.00083068	0.0400629	278.205	691.427	421.046	926.836	2033.94	1517.01	Belongs to the serpin family	SERPINA12	UP
MSTRG.23771	54.1971	1.96559	0.587642	3.34487	0.000823202	0.0400629	20.4089	15.82	29.9982	42.012	90.6354	126.308			UP
MSTRG.25199	264.039	1.40753	0.421416	3.34	0.000837791	0.0400629	148.233	152.616	132.849	255.502	492.429	402.607			UP
MSTRG.28601	58.4705	1.96865	0.58794	3.34838	0.000812853	0.0400629	13.964	22.3341	35.355	102.029	128.46	48.6812			UP
MSTRG.29101	112.595	1.5238	0.45575	3.34349	0.000827309	0.0400629	54.7817	61.4188	57.8537	203.201	104.909	193.409			UP
MSTRG.29218	271.46	-2.05129	0.615646	-3.33194	0.000862426	0.0409355	224.498	448.543	639.604	193.77	67.0845	55.2598	nuclear protein	CSRNP1	DOWN
MSTRG.1286	107.199	1.82867	0.550198	3.32365	0.000888475	0.0414571	38.6694	56.7659	46.0687	120.892	284.752	96.0467			UP
MSTRG.8157	380.744	1.69625	0.510014	3.3259	0.000881347	0.0414571	235.239	195.423	108.208	380.68	889.94	474.971	Procollagen-proline 2-oxoglutarate 4-dioxygenase (proline 4-hydroxylase) beta polypeptide	P4HB	UP
MSTRG.9242	318.055	-1.44013	0.433145	-3.32482	0.000884744	0.0414571	498.406	442.029	453.187	204.058	102.768	207.882	Abhydrolase domain containing 12B	ABHD12B	DOWN
MSTRG.16286	21.9513	-2.06936	0.622451	-3.32453	0.000885677	0.0414571	27.9279	31.64	47.14	7.71649	10.705	6.57854	GID complex subunit 8 homolog a (S. cerevisiae)	GID8	DOWN
MSTRG.14487	95.5809	1.70948	0.51468	3.32145	0.000895518	0.0416095	53.7076	54.9047	25.7127	108.031	204.822	126.308	Muscle-specific beta 1 integrin binding protein 2	nmrk2	UP
MSTRG.10112	64.0779	1.61789	0.487737	3.31714	0.000909441	0.0418372	34.3728	35.3623	24.6414	65.1615	117.041	107.888	Cbp p300-interacting transactivator with Glu Asp-rich carboxy-terminal domain 4b	-	UP
MSTRG.10702	83.767	1.97979	0.596966	3.31641	0.000911816	0.0418372	26.8538	53.9741	20.3559	148.328	64.9435	188.146	GTP-binding protein 10	GTPBP10	UP
MSTRG.20661	24.0247	-2.78157	0.838654	-3.3167	0.000910859	0.0418372	26.8538	14.8894	84.6378	5.14433	9.9913	2.63142	drug:proton antiporter activity	SLC47A2	DOWN
MSTRG.19502	25.9438	-2.40619	0.726127	-3.31373	0.000920588	0.0420644	16.1123	52.1129	63.2105	10.2887	9.9913	3.94713	dual specificity	DUSP8	DOWN
MSTRG.4560	89.1854	2.33742	0.705661	3.31239	0.000925032	0.0420928	12.8898	9.30588	66.4246	157.759	150.583	138.149	The steroid hormones and their receptors are involved in the regulation of eukaryotic gene expression and affect cellular proliferation and differentiation in target tissues	ESR1	UP
MSTRG.9595	22.2953	-2.18108	0.659192	-3.30871	0.000937256	0.0424735	20.4089	54.9047	34.2837	7.71649	8.56397	7.89425	deaminase	DCTD	DOWN
MSTRG.9949	152.701	1.4999	0.453743	3.30562	0.000947664	0.0427692	82.7097	97.7117	58.925	168.905	304.021	203.935			UP
MSTRG.17404	44.0297	1.80756	0.547026	3.30435	0.000951986	0.0427888	13.964	23.2647	21.4273	43.7268	92.0627	69.7326	Chaperonin containing TCP1 subunit 2 (beta)	CCT2	UP
MSTRG.21496	29.1384	-3.34742	1.01404	-3.30107	0.000963164	0.0431153	42.9661	7.4447	109.279	9.43127	5.70932	0	Vitelline membrane outer layer 1 homolog (chicken)	VMO1	DOWN
MSTRG.18743	42.2276	1.9784	0.600148	3.29652	0.000978908	0.0436426	26.8538	15.82	8.57091	42.8694	76.3621	82.8897	Calnexin	CANX	UP
MSTRG.2519	12.9725	2.57839	0.783702	3.29002	0.00100182	0.0440024	3.22245	3.72235	4.28546	30.0086	22.1236	14.4728			UP
MSTRG.3168	28.217	-2.81304	0.8548	-3.29088	0.000998759	0.0440024	104.193	35.3623	8.57091	6.8591	6.42298	7.89425			DOWN
MSTRG.4155	41.8413	1.60567	0.487952	3.29063	0.000999624	0.0440024	16.1123	22.3341	23.57	58.3024	64.9435	65.7854	N-terminal EF-hand calcium binding protein 1	NECAB1	UP
MSTRG.4458	1029.47	1.63442	0.496905	3.2892	0.00100472	0.0440024	348.025	614.188	542.11	914.833	1320.99	2436.69	Serine (or cysteine) proteinase inhibitor clade A (alpha-1 antiproteinase antitrypsin) member 1	SERPINA12	UP
MSTRG.20501	331.911	2.14538	0.652374	3.28858	0.00100696	0.0440024	172.938	146.102	48.2114	261.503	1004.84	357.873	Zgc 162608	-	UP
MSTRG.13110	128.708	-2.13088	0.648629	-3.28521	0.00101905	0.0443549	141.788	79.1	408.19	36.0103	66.3708	40.787	Flavin reductase (NADPH)-like	-	DOWN
MSTRG.21560	85.9124	-1.93943	0.590765	-3.28291	0.00102742	0.0445432	182.606	177.742	48.2114	36.8677	29.2602	40.787	Receptor for ATP that acts as a ligand-gated ion channel	P2RX4	DOWN
MSTRG.25291	34.9152	-1.82096	0.555877	-3.27583	0.00105354	0.0454963	35.447	53.0435	74.9955	17.1478	15.7006	13.1571	Tumor necrosis factor receptor superfamily member	CD40	DOWN
MSTRG.6526	4054.42	-1.95823	0.598116	-3.27399	0.00106041	0.0456141	5442.73	4780.43	9124.81	3200.63	846.406	931.522	The purine nucleoside phosphorylases catalyze the phosphorolytic breakdown of the N-glycosidic bond in the beta- (deoxy)ribonucleoside molecules with the formation of the corresponding free purine bases and pentose-1-phosphate	PNP	DOWN
MSTRG.7520	37.2812	2.17897	0.666363	3.26995	0.00107568	0.0460911	9.66736	25.1259	5.35682	40.2972	73.5074	69.7326	Small nuclear ribonucleoprotein polypeptides B and B1	SNRPB	UP
MSTRG.20813	50.7972	-1.62998	0.498749	-3.26814	0.00108256	0.0462058	79.4872	52.1129	98.5655	24.8642	22.1236	27.6299	Egl nine homolog	EGLN2	DOWN
MSTRG.5198	65.976	2.1488	0.657814	3.26658	0.00108855	0.0462821	41.8919	15.82	14.9991	73.7354	59.9478	189.462	Phosphodiesterase 4D interacting protein	PDE4DIP	UP
MSTRG.909	263.432	-1.52417	0.467903	-3.25745	0.00112418	0.0476135	326.542	246.606	599.964	139.754	142.733	124.992	ATP-binding cassette sub-family B (MDR TAP) member 11b	ABCB11	DOWN
MSTRG.25446	37.8471	-2.72529	0.837008	-3.25599	0.00112996	0.0476749	31.1504	14.8894	151.062	10.2887	7.85031	11.8414	This enzyme scavenges exogenous and endogenous cytidine and 2'-deoxycytidine for UMP synthesis	CDA	DOWN
MSTRG.6244	64.4628	-1.84894	0.568146	-3.25433	0.00113659	0.0477716	78.4131	76.3082	148.92	34.2955	35.6832	13.1571	Period homolog 1b (Drosophila)	PER1	DOWN
MSTRG.7576	87.8616	-1.60719	0.49423	-3.25191	0.00114633	0.0478157	154.678	89.3364	152.134	44.5842	28.5466	57.8912	ankyrin repeat and	ANKS1A	DOWN
MSTRG.13783	82.5291	1.86589	0.573652	3.25265	0.00114332	0.0478157	32.2245	39.0847	35.355	55.7302	209.104	123.677			UP
MSTRG.16882	1563.45	-1.61206	0.495994	-3.25016	0.00115341	0.0479298	1285.76	2215.73	3567.64	890.826	889.226	531.546	class II histocompatibility antigen	HLA-DPB1	DOWN
MSTRG.16951	87.4284	-1.53171	0.472104	-3.24443	0.00117685	0.0487199	175.087	100.503	113.565	44.5842	34.2559	56.5755	Key enzyme for ketone body catabolism. Transfers the CoA moiety from succinate to acetoacetate. Formation of the enzyme-CoA intermediate proceeds via an unstable anhydride species formed between the carboxylate groups of the enzyme and substrate	OXCT1	DOWN

## Sheet: Supp Table S5
Row.names	baseMean	log2FoldChange	lfcSE	stat	pvalue	padj	Small_L32F	Small_L36F	Small_L37F	Big_L88F	Big_L89F	Big_L79F	gene description	gene name	UP/DOWN
MSTRG.3147	29.1944	-3.66066	0.70054	-5.22548	1.74e-07	8.69e-05	54.7817	35.3623	72.8528	5.14433	5.70932	1.31571	Lecithin retinol	LRAT	DOWN
MSTRG.7155	40.6256	-3.58538	0.710022	-5.04967	4.43e-07	0.000194946	42.9661	66.0717	115.707	10.2887	2.14099	6.57854	Dermatopontin	DPT	DOWN
MSTRG.23073	13.2185	-7.27181	1.45681	-4.99159	5.99e-07	0.000253629	41.8919	28.8482	8.57091	0	0	0			DOWN
MSTRG.10117	18.2443	5.70901	1.20478	4.73865	2.15e-06	0.000623482	2.1483	0	0	36.8677	42.8199	27.6299	Microtubule-associated protein 7 domain containing 1a	MAP7D1	UP
MSTRG.23527	167.287	2.32827	0.495649	4.69742	2.63e-06	0.000728212	39.7436	82.8223	43.9259	222.921	385.379	228.933			UP
MSTRG.11458	118.114	-2.43369	0.520995	-4.67123	2.99e-06	0.000804138	239.536	126.56	232.486	55.7302	30.6876	23.6828	Cytochrome P450 family 27 subfamily A polypeptide 1	CYP27A1	DOWN
MSTRG.4000	22.8381	-4.5142	0.972879	-4.64005	3.48e-06	0.000871781	22.5572	26.987	81.4237	3.42955	0	2.63142	Si dkey-222b8.4	KIAA0895	DOWN
MSTRG.13439	76.9972	2.10075	0.488887	4.297	1.73e-05	0.00306259	24.7055	41.8765	20.3559	120.034	106.336	148.675	Proline dehydrogenase	PRODH	UP
MSTRG.23077	31.5361	-4.86931	1.13205	-4.30133	1.7e-05	0.00306259	13.964	8.37529	160.705	3.42955	1.42733	1.31571	Nuclear receptor subfamily 1 group D member	NR1D1	DOWN
MSTRG.17712	525.944	2.03118	0.484255	4.19444	2.74e-05	0.00442986	213.756	296.858	109.279	650.757	861.393	1023.62	Branched chain aminotransferase 1 cytosolic	BCAT1	UP
MSTRG.16633	41.8876	2.52497	0.603773	4.18198	2.89e-05	0.00460737	15.0381	17.6812	4.28546	58.3024	77.0758	78.9425	skeletal muscle acetylcholine-gated channel clustering	RER1	UP
MSTRG.3385	32.3511	2.80937	0.690258	4.07003	4.7e-05	0.00631284	6.44491	9.30588	8.57091	36.8677	101.34	31.577			UP
MSTRG.17613	29.7895	-3.36787	0.834636	-4.03513	5.46e-05	0.00684521	73.0423	29.7788	61.0678	3.42955	11.4186	0	Catalyzes the reversible phosphorolysis of thymidine. The produced molecules are then utilized as carbon and energy sources or in the rescue of pyrimidine bases for nucleotide synthesis	TYMP	DOWN
MSTRG.20247	236.03	-3.16109	0.784017	-4.03192	5.53e-05	0.00684521	177.235	350.832	746.741	46.2989	88.4944	6.57854	-	-	DOWN
MSTRG.5924	128.704	-2.49982	0.624905	-4.00032	6.33e-05	0.00749018	140.714	415.042	100.708	53.158	34.9696	27.6299	Cytochrome P450	-	DOWN
MSTRG.22842	2075.02	-1.73893	0.436166	-3.98685	6.7e-05	0.00760138	3385.73	3392.92	2802.69	1087.17	1230.36	551.282	Exportin 6	XPO6	DOWN
MSTRG.1343	1930.98	-2.00702	0.507778	-3.95256	7.73e-05	0.0085145	1907.69	2574.01	4796.5	1118.03	634.448	555.229	Selenoprotein P plasma 1b	SEPP1	DOWN
MSTRG.29167	295.204	1.8304	0.46893	3.90334	9.49e-05	0.0101431	110.638	151.686	126.421	273.507	670.845	438.131	ribosomal protein L21	RPL21	UP
MSTRG.2070	717.049	-1.71896	0.440954	-3.89828	9.69e-05	0.0101601	1502.74	656.064	1141	293.227	346.127	363.136	Peptidase C13 family	-	DOWN
MSTRG.21800	313.126	1.92435	0.498526	3.86008	0.000113348	0.0113472	98.8219	188.909	103.922	333.524	736.502	417.08			UP
MSTRG.5530	21.2503	2.47379	0.649235	3.81032	0.000138786	0.0127195	8.59321	6.51411	4.28546	28.2938	36.3969	43.4184			UP
MSTRG.23399	1065.78	1.84773	0.487804	3.78785	0.000151959	0.0131762	351.248	561.144	477.828	847.957	2323.69	1832.78	-	-	UP
MSTRG.21861	141.281	-1.7037	0.454932	-3.74496	0.000180421	0.0148269	161.123	227.994	260.341	76.3075	78.5031	43.4184	Complement component 1 q subcomponent C chain	C1QC	DOWN
MSTRG.26891	125.982	1.91329	0.51694	3.70119	0.000214594	0.0166416	42.9661	57.6964	57.8537	97.7422	273.334	226.302	Ribosomal protein L30	RPL30	UP
MSTRG.5441	40.2629	2.25524	0.616665	3.65716	0.000255029	0.0188481	13.964	22.3341	5.35682	53.158	84.9261	61.8383	intra-Golgi vesicle-mediated transport	COPB2	UP
MSTRG.16194	35.5367	2.39638	0.660671	3.62719	0.000286525	0.0205444	7.51906	18.6118	7.49955	38.5825	44.9609	96.0467			UP
MSTRG.17797	430.265	1.61798	0.44624	3.6258	0.000288064	0.0205444	180.457	221.48	232.486	392.684	891.367	663.117			UP
MSTRG.2307	279.404	-2.13685	0.593647	-3.59954	0.000318783	0.021804	354.47	181.465	830.307	132.038	99.1994	78.9425	Zinc finger protein 36 C3H type-like 2	ZFP36L2	DOWN
MSTRG.23476	475.648	-2.31689	0.648702	-3.57158	0.00035483	0.0232518	488.739	359.207	1528.84	247.785	80.6441	148.675	Hydroxy-delta-5-steroid dehydrogenase 3 beta- and steroid delta-isomerase	HSD3B7	DOWN
MSTRG.17664	41.0385	2.17878	0.617318	3.52942	0.000416464	0.0252682	9.66736	26.987	7.49955	58.3024	63.5161	80.2582	adiponectin receptor	ADIPOR2	UP
MSTRG.45	587.827	1.67294	0.478591	3.49554	0.000473095	0.027276	245.981	308.955	287.126	468.134	1318.14	898.629	ribosomal protein L13	RPL13	UP
MSTRG.14057	347.749	1.65189	0.473663	3.48748	0.000487592	0.0276771	125.676	206.591	171.418	326.665	769.33	486.812	ribosomal protein	RPL4	UP
MSTRG.18795	1441.79	1.8675	0.54468	3.42862	0.000606668	0.0322735	314.726	902.67	642.818	1642.76	1565.07	3582.68	Aldolase b fructose-bisphosphate	ALDOB	UP
MSTRG.16687	40.1493	-2.17595	0.636011	-3.42125	0.000623336	0.0328429	64.4491	31.64	101.78	18.0051	17.1279	7.89425	carnitine	CRAT	DOWN
MSTRG.20087	282.971	1.64609	0.483929	3.4015	0.000670161	0.0349754	143.936	151.686	115.707	278.651	681.55	326.296	ribosomal small subunit assembly	RPS17	UP
MSTRG.23771	54.1971	1.96559	0.587642	3.34487	0.000823202	0.0400629	20.4089	15.82	29.9982	42.012	90.6354	126.308			UP
MSTRG.25199	264.039	1.40753	0.421416	3.34	0.000837791	0.0400629	148.233	152.616	132.849	255.502	492.429	402.607			UP
MSTRG.4560	89.1854	2.33742	0.705661	3.31239	0.000925032	0.0420928	12.8898	9.30588	66.4246	157.759	150.583	138.149	The steroid hormones and their receptors are involved in the regulation of eukaryotic gene expression and affect cellular proliferation and differentiation in target tissues	ESR1	UP
MSTRG.17404	44.0297	1.80756	0.547026	3.30435	0.000951986	0.0427888	13.964	23.2647	21.4273	43.7268	92.0627	69.7326	Chaperonin containing TCP1 subunit 2 (beta)	CCT2	UP
MSTRG.21496	29.1384	-3.34742	1.01404	-3.30107	0.000963164	0.0431153	42.9661	7.4447	109.279	9.43127	5.70932	0	Vitelline membrane outer layer 1 homolog (chicken)	VMO1	DOWN
MSTRG.18743	42.2276	1.9784	0.600148	3.29652	0.000978908	0.0436426	26.8538	15.82	8.57091	42.8694	76.3621	82.8897	Calnexin	CANX	UP
MSTRG.25446	37.8471	-2.72529	0.837008	-3.25599	0.00112996	0.0476749	31.1504	14.8894	151.062	10.2887	7.85031	11.8414	This enzyme scavenges exogenous and endogenous cytidine and 2'-deoxycytidine for UMP synthesis	CDA	DOWN
MSTRG.13783	82.5291	1.86589	0.573652	3.25265	0.00114332	0.0478157	32.2245	39.0847	35.355	55.7302	209.104	123.677			UP

## Sheet: Supp Table S6
Comparision	Gene ID	Description	Gene Name
Liver_Male	MSTRG.4551	acyl-coenzyme A thioesterase	ACOT4
Liver_Male	MSTRG.8570	Fibroblast growth factor receptor 2	FGFR2
Liver_Male	MSTRG.30688	Diamine acetyltransferase 1-like	SAT1
Liver_Male	MSTRG.30865	GTPase IMAP family member 8-like	-
Liver_Female	MSTRG.1343	Selenoprotein P, plasma, 1b	SEPP1
Liver_Female	MSTRG.2063	Peptidase C13 family
Liver_Female	MSTRG.4160	biological adhesion
Liver_Female	MSTRG.5032	UDP-Gal betaGlcNAc beta 1,4- galactosyltransferase, polypeptide 6	B4GALT6
Liver_Female	MSTRG.5550	Peroxiredoxin 1	PRDX1
Liver_Female	MSTRG.10311	ribosomal protein	RPL18
Liver_Female	MSTRG.13648	Belongs to the transthyretin family. 5-hydroxyisourate hydrolase subfamily	urah
Liver_Female	MSTRG.16882	class II histocompatibility antigen	HLA-DPB1
Liver_Female	MSTRG.17712	Branched chain aminotransferase 1, cytosolic	BCAT1
Liver_Female	MSTRG.20531	Alpha-2-macroglobulin-like	A2ML1
Liver_Female	MSTRG.2101	Belongs to the class-III pyridoxal-phosphate-dependent aminotransferase family	OAT

## Sheet: Supp Table S7
Row.names	baseMean	log2FoldChange	lfcSE	stat	pvalue	padj	Small_B23M	Small_B39M	Small_B54M	Big_B12M	Big_B13M	Big_B17M	gene description	gene name	UP/DOWN
MSTRG.3308	67.6577	-9.4886	1.22598	-7.7396	9.97e-15	2.04e-10	170.539	124.127	111.28	0	0	0			DOWN
MSTRG.30865	116.791	9.41536	1.23287	7.63696	2.22e-14	2.28e-10	0	1.00916	0	165.513	186.5	347.723	GTPase IMAP family member 8-like	-	UP
MSTRG.30737	24.0845	-7.99991	1.33101	-6.01042	1.85e-09	1.26e-05	83.9441	37.339	23.2238	0	0	0	ATP binding	NLRP12	DOWN
MSTRG.2680	81.1942	-2.52079	0.424779	-5.93436	2.95e-09	1.51e-05	152.867	79.7237	182.887	22.6167	33.7477	15.3234	methionine sulfoxide reductase	MSRB1	DOWN
MSTRG.2397	17.4181	7.63043	1.38714	5.50083	3.78e-08	0.000110571	0	0	0	45.2334	9.76906	49.5063			UP
MSTRG.14226	141.248	3.08053	0.559537	5.50551	3.68e-08	0.000110571	56.5518	18.1649	14.5148	461.586	112.788	183.881	Si dkey-238o13.4	-	UP
MSTRG.24024	46.2188	2.1591	0.388644	5.55548	2.77e-08	0.000110571	14.138	21.1924	15.4825	79.1585	64.831	82.5105	Transmembrane protein 135	TMEM135	UP
MSTRG.24573	230.052	-1.81754	0.340048	-5.34494	9.04e-08	0.00020578	191.746	412.747	471.249	106.915	112.788	84.8679	SAM pointed domain containing ETS transcription factor	SPDEF	DOWN
MSTRG.28915	38.5093	-2.64834	0.493614	-5.36522	8.09e-08	0.00020578	51.2501	58.5313	89.992	8.22426	15.9857	7.07233	Plays a major role in tight junction-specific obliteration of the intercellular space through calcium- independent cell-adhesion activity		DOWN
MSTRG.15530	11.9682	-6.98963	1.33973	-5.21718	1.82e-07	0.000371979	26.5087	19.1741	26.1267	0	0	0			DOWN
MSTRG.6725	46.0142	-2.98372	0.576687	-5.1739	2.29e-07	0.000426755	60.9699	71.6504	113.216	11.3084	17.7619	1.17872	C-C motif chemokine	CCL14	DOWN
MSTRG.25903	38.9864	-3.3338	0.656597	-5.07739	3.83e-07	0.000652924	35.3449	46.4214	130.634	4.11213	4.44048	12.9659	S100-B-like	-	DOWN
MSTRG.3841	24.3108	4.01057	0.803205	4.99321	5.94e-07	0.000935362	3.53449	4.03664	0.967656	71.9623	52.3977	12.9659			UP
MSTRG.29359	9.78964	6.81335	1.42857	4.76936	1.85e-06	0.00270299	0	0	0	16.4485	32.8596	9.42977	Zinc knuckle	-	UP
MSTRG.3895	81.0832	1.7965	0.39015	4.60464	4.13e-06	0.00564027	25.625	23.2107	59.9947	125.42	129.662	122.587			UP
MSTRG.29665	19.1345	-5.20849	1.1374	-4.57931	4.67e-06	0.00597031	7.9526	32.2932	71.6066	0	1.77619	1.17872	Rapunzel 5	-	DOWN
MSTRG.20953	248.173	1.08152	0.242618	4.45771	8.28e-06	0.00997779	140.496	141.283	196.434	360.839	369.448	280.536	Si dkey-8k3.2	C4A	UP
MSTRG.4741	7.50302	6.42759	1.4603	4.40154	1.07e-05	0.0115834	0	0	0	9.25229	23.9786	11.7872	ATPase H transporting V1 subunit D	ATP6V1D	UP
MSTRG.12911	88.9994	1.44907	0.328758	4.40772	1.04e-05	0.0115834	62.7372	38.3481	41.6092	152.149	101.243	137.91			UP
MSTRG.29964	311.955	1.76319	0.403138	4.37367	1.22e-05	0.0125085	179.375	127.154	119.022	712.426	192.717	541.033	Ependymin	-	UP
MSTRG.3795	7.48795	-6.31443	1.45121	-4.35115	1.35e-05	0.0132045	22.0906	14.1283	8.70891	0	0	0	Belongs to the helicase family	-	DOWN
MSTRG.24453	18.7476	4.81818	1.12317	4.28979	1.79e-05	0.0159216	0	0	3.87063	13.3644	15.0976	80.1531			UP
MSTRG.3238	1616.2	1.33236	0.317232	4.19995	2.67e-05	0.0227769	1047.98	967.786	740.257	3412.04	1296.62	2232.5	-	-	UP
MSTRG.19681	12.9014	-5.25058	1.27259	-4.12589	3.69e-05	0.0290837	9.71984	26.2382	39.6739	0	1.77619	0	Insulin gene enhancer protein	ISL2	DOWN
MSTRG.10254	17.4822	-3.84813	0.947943	-4.05945	4.92e-05	0.0359708	9.71984	38.3481	50.3181	0	5.32858	1.17872	Ectonucleoside triphosphate diphosphohydrolase 3	ENTPD3	DOWN
MSTRG.311	30.8451	2.57184	0.637563	4.03387	5.49e-05	0.0387393	6.18536	3.02748	17.4178	26.7288	62.1667	69.5446	Pyrroline-5-carboxylate reductase 1	PYCR1	UP

## Sheet: Supp Table S8
Row.names	baseMean	log2FoldChange	lfcSE	stat	pvalue	padj	Small_B32F	Small_B36F	Small_B37F	Big_B88F	Big_B89F	Big_B79F	gene description	gene name	UP/DOWN
MSTRG.1961	149.569	10.7502	1.20839	8.8963	5.77e-19	1.19e-14	0	0	0	363.269	281.159	252.987	Transferrins are iron binding transport proteins which bind Fe(3 ) ion in association with the binding of an anion usually bicarbonate	TF	UP
MSTRG.19101	80.3975	-6.52731	0.772281	-8.45199	2.86e-17	2.95e-13	94.2259	125.5	257.271	1.10082	0	4.28792	Belongs to the MHC class I family	-	DOWN
MSTRG.21486	55.4989	9.31902	1.22839	7.58636	3.29e-14	2.26e-10	0	0	0	107.88	90.0443	135.069	Scavenger receptor class B member 2	SCARB2	UP
MSTRG.12927	179.225	1.54514	0.265457	5.82067	5.86e-09	3.02e-05	94.2259	100.966	79.4513	202.55	321.587	276.571	Methylenetetrahydrofolate dehydrogenase (NADP dependent) 2 methenyltetrahydrofolate cyclohydrolase	MTHFD2	UP
MSTRG.7590	108.841	-1.67001	0.2916	-5.72704	1.02e-08	4.21e-05	148.877	197.214	150.39	60.5448	41.3469	54.6709	Hyaluronoglucosaminidase 2	hyal2	DOWN
MSTRG.28261	15.1046	-7.32067	1.31967	-5.54735	2.9e-08	9.95e-05	33.9213	18.8721	37.8339	0	0	0			DOWN
MSTRG.16244	161.578	2.20489	0.410145	5.37587	7.62e-08	0.000224087	65.9582	75.4885	31.213	416.108	147.011	233.691	zinc finger protein	ZNF335	UP
MSTRG.5811	36.8186	-2.89805	0.543947	-5.32781	9.94e-08	0.000255735	48.9975	89.6426	55.8051	16.5122	4.5941	5.35989	Belongs to the G-protein coupled receptor 1 family	CCR9	DOWN
MSTRG.28371	18.2997	-4.69478	0.896918	-5.23435	1.66e-07	0.000378639	27.3255	30.1954	48.2383	2.20163	1.83764	0	Cellular repressor of E1A-stimulated genes 1	CREG1	DOWN
MSTRG.20880	40.9708	2.26343	0.442209	5.11846	3.08e-07	0.000634021	14.1339	16.0413	12.296	46.2342	92.8008	64.3187	Gamma-aminobutyric acid type B receptor subunit 1-like	GABBR1	UP
MSTRG.9178	296.796	1.31161	0.260325	5.03836	4.7e-07	0.000805345	195.048	198.157	118.231	355.563	434.602	479.175	Solute carrier family 1 (glutamate neutral amino acid transporter) member 4	SLC1A4	UP
MSTRG.19312	191.631	1.69946	0.336248	5.05418	4.32e-07	0.000805345	69.7272	102.853	98.3682	221.264	447.465	210.108	DNA damage-inducible transcript 4-like	-	UP
MSTRG.12450	73.9487	-2.02915	0.412737	-4.91633	8.82e-07	0.00139613	114.956	148.146	92.6931	40.7302	12.8635	34.3033	Connective tissue growth factor	CTGF	DOWN
MSTRG.5040	53.2405	-1.84821	0.383552	-4.81866	1.45e-06	0.00212478	82.9188	107.571	59.5884	23.1171	24.8081	21.4396	Insulin-like growth factor binding protein 1a	IGFBP1	DOWN
MSTRG.12146	199.906	1.64521	0.343581	4.78842	1.68e-06	0.00230654	77.2653	147.203	66.2094	205.852	362.015	340.889	Neurogenic differentiation	NEUROD1	UP
MSTRG.16552	15.568	4.99707	1.08373	4.61098	4.01e-06	0.00515544	0.942259	0	1.8917	14.3106	18.3764	57.8869			UP
MSTRG.18658	49.3693	-2.00831	0.437705	-4.58829	4.47e-06	0.00541066	51.8243	69.8269	115.394	19.8147	14.7011	24.6555	Zgc 174917	-	DOWN
MSTRG.2416	8.6551	-6.51728	1.43675	-4.53613	5.73e-06	0.00645867	19.7874	6.60525	25.5379	0	0	0	Hepatic leukemia	HLF	DOWN
MSTRG.4529	192.234	1.28446	0.283688	4.52772	5.96e-06	0.00645867	115.898	112.289	107.827	190.441	367.528	259.419	Catalyzes the cleavage of glutathione into 5-oxo-L- proline and a Cys-Gly dipeptide. Acts specifically on glutathione but not on other gamma-glutamyl peptides CHAC1		UP
MSTRG.23673	40.5664	2.44275	0.555978	4.39361	1.11e-05	0.011473	13.1916	18.8721	5.67509	116.686	38.5904	50.383	Belongs to the peptidase M10A family	MMP1	UP
MSTRG.30589	698.307	1.43834	0.328757	4.3751	1.21e-05	0.0118962	374.077	463.311	292.267	661.59	1623.55	775.041	-	-	UP
MSTRG.1768	515.448	1.29903	0.30707	4.23041	2.33e-05	0.0192518	422.132	257.605	213.762	664.892	538.428	995.868			UP
MSTRG.531	158.403	-1.24931	0.293886	-4.25098	2.13e-05	0.0192518	209.182	202.875	256.325	103.477	60.6421	117.918	G protein-coupled receptor 88	GPR88	DOWN
MSTRG.6595	86.4407	-2.13551	0.504826	-4.2302	2.33e-05	0.0192518	109.302	75.4885	237.408	57.2424	22.0517	17.1517	Regenerating islet-derived 1	REG1B	DOWN
MSTRG.26622	11.7923	-5.09536	1.20462	-4.22985	2.34e-05	0.0192518	17.9029	26.421	24.5921	0	1.83764	0	NACHT LRR and PYD domains-containing protein	NLRP12	DOWN
MSTRG.6594	18.6053	-3.61153	0.857933	-4.20957	2.56e-05	0.0202536	11.3071	35.857	55.8051	3.30245	0	5.35989	C-type lectin (CTL) or carbohydrate-recognition domain (CRD)	-	DOWN
MSTRG.2680	152.549	-1.8688	0.447928	-4.1721	3.02e-05	0.0221847	318.484	154.751	244.975	40.7302	33.0775	123.278	methionine sulfoxide reductase	MSRB1	DOWN
MSTRG.20428	25.9673	3.0287	0.725847	4.17264	3.01e-05	0.0221847	7.53808	9.43606	0	79.2587	28.4834	31.0874	-	-	UP
MSTRG.4555	423.51	-1.09299	0.263584	-4.14665	3.37e-05	0.0239446	473.014	688.833	567.509	353.362	195.709	262.635	A kinase (PRKA) anchor protein (gravin) 12b	AKAP12	DOWN
MSTRG.18881	54.0283	-1.98361	0.48093	-4.12452	3.72e-05	0.0254877	130.974	56.6164	70.9386	15.4114	13.7823	36.4473	EGF-like growth factor	HBEGF	DOWN
MSTRG.29767	49.8313	-2.64653	0.643396	-4.11338	3.9e-05	0.0258876	97.995	130.218	29.3213	9.90734	3.67528	27.8714	Ets variant gene 2	-	DOWN
MSTRG.10995	5.97759	-5.98336	1.45982	-4.0987	4.15e-05	0.0261235	11.3071	14.1541	10.4043	0	0	0			DOWN
MSTRG.13722	128.087	-1.58248	0.38627	-4.09683	4.19e-05	0.0261235	273.255	148.146	154.173	81.4603	32.1587	79.3264	dual specificity	DUSP8	DOWN
MSTRG.26587	548.784	-1.66785	0.408764	-4.08024	4.5e-05	0.0272348	288.331	859.625	1356.35	311.531	219.598	257.275	GA repeat binding protein beta 2a	GABPB2	DOWN
MSTRG.16877	652.191	-1.14667	0.282393	-4.06053	4.9e-05	0.0272359	758.519	639.765	1297.7	386.386	482.38	348.393	class II histocompatibility antigen	HLA-DPB1	DOWN
MSTRG.19100	6.13845	-6.02156	1.48126	-4.06516	4.8e-05	0.0272359	10.3649	7.54885	18.917	0	0	0	Ribonuclease H protein	-	DOWN
MSTRG.27821	86.8806	-1.49232	0.366697	-4.06963	4.71e-05	0.0272359	96.1105	122.669	165.523	67.1497	37.6716	32.1594	Cocaine- and amphetamine-regulated transcript	-	DOWN
MSTRG.27475	80.1211	1.32658	0.32755	4.05002	5.12e-05	0.0277392	41.4594	50.9547	44.4549	113.384	83.6126	146.861	growth differentiation factor	MSTN	UP
MSTRG.28254	38.7629	1.97261	0.488239	4.04027	5.34e-05	0.0280096	14.1339	26.421	6.62094	68.2505	49.6162	67.5347	Family with sequence similarity 73 member A	FAM73A	UP
MSTRG.30978	27.6901	-2.44173	0.60503	-4.03572	5.44e-05	0.0280096	30.1523	61.3344	49.1841	7.70571	15.6199	2.14396			DOWN
MSTRG.20726	43.375	1.94368	0.486066	3.9988	6.37e-05	0.0314396	30.1523	9.43606	14.1877	48.4359	93.7196	64.3187			UP
MSTRG.14667	688.003	1.0277	0.258184	3.98047	6.88e-05	0.0329209	327.906	452.931	577.913	750.756	1138.42	880.095	Myristoylated alanine rich protein kinase C substrate b	-	UP
MSTRG.8417	64.5356	1.2395	0.312649	3.96453	7.35e-05	0.033728	32.9791	40.5751	41.6173	90.2668	86.369	95.4061			UP
MSTRG.20550	5.50594	-5.86477	1.47955	-3.96388	7.37e-05	0.033728	12.2494	9.43606	11.3502	0	0	0			DOWN
MSTRG.22499	40.7125	2.06532	0.523439	3.94568	7.96e-05	0.0356042	20.7297	21.7029	4.72924	41.831	84.5314	70.7506	Atonal bHLH transcription factor 1b	-	UP

## Sheet: Supp Table S9
Type	Big_L13M	Small_L23M	Small_L39M	Small_L54M	Small_L32F	Small_L36F	Small_L37F	Big_L88F	Big_L89F	Big_B13M	Small_B23M	Small_B39M	Small_B54M	Small_B32F	Small_B36F	Small_B37F	Big_B88F	Big_B89F	Big_L12M	Big_L17M	Big_B12M	Big_B17M	Big_L79F	Big_B79F
A3	361	542	509	604	488	524	545	527	557	1178	1211	1181	1194	1176	1153	1160	1125	1066	437	471	1020	997	386	1045
A5	359	654	685	715	606	659	618	682	605	1261	1279	1264	1269	1232	1285	1265	1246	1212	518	601	1148	1154	542	1238
AF	250	415	465	422	352	377	452	398	352	1774	1747	1785	1792	1785	1826	1692	1826	1644	322	328	1560	1544	285	1732
AL	71	66	115	86	72	115	102	73	89	173	169	163	162	149	198	154	181	159	65	76	134	158	63	154
MX	61	85	97	93	80	79	78	69	69	187	194	192	195	188	198	186	179	192	70	65	167	173	66	188
RI	364	436	501	502	371	446	423	463	465	735	721	727	747	691	701	692	707	708	364	411	658	629	315	712
SE	605	934	945	1019	837	897	913	887	870	2300	2379	2282	2319	2285	2314	2216	2257	2303	782	833	2156	2132	741	2321
all	2071	3132	3317	3441	2806	3097	3131	3099	3007	7608	7700	7594	7678	7506	7675	7365	7521	7284	2558	2785	6843	6787	2398	7390
